# Supplementary material for: Sex- and Age-Related Physiological Profiles for Brachial, Vertebral, Carotid, and Femoral Arteries Blood Flow Velocity Parameters During Growth and Aging (4–76 Years): Comparison With Clinical Cut-Off Levels
Source: Front Physiol. 2021 Aug 26;12:729309. doi: 10.3389/fphys.2021.729309 (PMC8427671; doi:10.3389/fphys.2021.729309)
Supplement: Supplementary file 1 [file Data_Sheet_1.xlsx]

## Sheet: Table_S1_S2
	Table S1. Subjects demographic, anthropometric and clinical characteristics.
		All (n=3619)																					Reference intervals group (n=1152)
		All							Male							Female							All							Male (n=570)							Female (n=582)
	Variable	MV	SD	Min	p25th	p50th	p75th	Max	MV	SD	Min	p25th	p50th	p75th	Max	MV	SD	Min	p25th	p50th	p75th	Max	MV	SD	Min	p25th	p50th	p75th	Max	MV	SD	Min	p25th	p50th	p75th	Max	MV	SD	Min	p25th	p50th	p75th	Max
	Age [years]	33.9031	24.1992	2.8	11.6	24	56.5	89	34.5271	24.1708	4.2	11.3	30.5	56	87	33.2374	24.2187	2.8	12	21.55	56.85	89	17.3444	13.4742	2.8	6.23	15.1	20.5	76.5	16.6287	13.259	4.3	6.145	13.25	19.35	68.8	18.0024	13.6441	2.8	6.3	17.8	20.8	76.5
	Body weight [Kg.]	61.159	25.2804	12.3	45.6	63.2	78.1	150.6	66.0638	27.4288	14.3	46.65	71.95	85.5	147	55.867	21.5244	12.3	45.3	58.1	69	150.6	46.1008	22.4241	12.3	22.1	50.5	64	105	47.665	25.2357	14.3	22	49	69.3	105	44.6323	19.3192	12.3	22.3	50.7	59.8	86.55
	Body height [m]	1.54897	0.228203	0.9	1.46	1.62	1.71	1.97	1.59523	0.245814	0.99	1.45	1.7	1.76	1.97	1.49899	0.195638	0.9	1.47	1.57	1.63	1.85	1.45674	0.263332	0.9	1.16	1.56	1.68	1.94	1.47381	0.289636	0.99	1.16	1.57	1.74	1.94	1.44064	0.234915	0.9	1.16	1.56	1.63	1.83
	BMI [Kg./m2]	24.0646	6.02175	11.53	19.705	23.65	27.845	71.34	24.3373	5.87199	11.53	19.91	24.36	28.41	46.4	23.77	6.16776	12.57	19.505	22.98	27.01	71.34	19.9783	4.06408	11.53	16.458	19.515	23.05	29.95	19.8658	4.17971	11.53	16.183	19.01	23.1	29.92	20.084	3.95211	12.57	16.6455	19.79	22.94	29.95
	z-BMI [SD]	0.936849	1.4524	-4.63	-0.05	0.745	1.77	8.03	0.990186	1.53216	-4.63	-0.04	0.76	1.77	8.03	0.879048	1.35944	-2.13	-0.1	0.73	1.77	7.9	0.339585	0.918853	-4.63	-0.27	0.41	0.99	1.98	0.358946	0.935198	-4.63	-0.23	0.47	1.04	1.96	0.318468	0.901155	-2.13	-0.295	0.37	0.96	1.98
	Total cholesterol [mg/dl]	200.247	44.2789	94.3	170	196	227	379	192.461	41.4842	94.3	163	190	219	363	209.347	45.7159	101	177	205	238	379	192.201	25.962	99	174	194.5	212	238	192.375	26.585	99	174.5	192	213	238	192.02	25.4304	122	171.5	196	211	233
	HDL cholesterol [mg/dl]	51.1842	15.091	17	41	49	60	122	46.802	12.4021	17	38	45	54	100	56.5264	16.3166	19	45.7	55	66	122	57.5794	12.1957	41	49	55	64	100	53.0033	9.49354	41	46	51.8	58	100	62.6518	12.886	42	53	60.1	72	99
	LDL cholesterol [mg/dl]	123.368	39.8382	28	95	119	146	323	118.973	37.8568	28	92	116	142.31	293	128.763	41.5447	43	99	122	152	323	114.745	25.9683	31	98	116	132	180	117.796	26.5718	31	101	118	135	180	111.396	25.023	49.7	96	114	130	169
	Triglycerides [mg/dl]	133.227	85.9719	24	80	111	158.5	783	138.571	90.4075	24	83	113	163	783	126.839	79.9575	26	76	109	152	687	95.7684	42.3263	24	62	86	120	272	101.391	44.4293	24	69	91.5	122	272	89.8072	39.3686	37	59	82	113	201
	Glicaemia [mg/dl]	94.3516	18.6792	40	85	92	100	307	95.5307	18.7506	47	86	93	101	307	92.9685	18.5205	40	84	91	99	296	86.9057	9.06362	40	83	87	92	114	89.25	7.7794	62	85	89	93.5	114	84.5316	9.68323	40	80	84	90	106
	bSBP [mmHg]	119.04	16.8149	64.25	107.091	118.455	128.818	235	120.03	16.2963	64.25	108.416	120.073	130.066	191.875	117.985	17.2935	69	106.333	116.545	127.131	235	111.055	12.9847	80	100.558	110.443	120	171	111.887	13.8713	80	100.667	111.5	121.958	157.727	110.29	12.0707	80	100.417	110.1	118.4	171
	bDBP [mmHg]	68.856	10.3547	41.25	60.7833	67.7273	75.8182	129.182	68.834	10.4165	41.25	60.5	67.7273	76	109.786	68.8794	10.2912	45	61.05	67.7	75.4775	129.182	64.0962	7.92531	46.7	58.6	62.7918	69	97.4444	62.9696	7.51504	46.7	58	61.7091	67.0833	97.4444	65.1317	8.15279	48	59.438	63.82	70.225	96.9091
	Total Cholesterol ≥240 mg/dl [%]	7.16856							5.30831							9.15332							0							0							0
	HDL Cholesterol <40 mg/dl [%]	8.93994							12.5469							5.09153							0							0							0
	Glicamia ≥ 126 mg/dl [%]	0.941046							1.17962							0.686499							0							0							0
	Current Smoke [%]	11.4586							13.1903							9.61098							0							0							0
	Hypertension [%]	26.4877							27.3995							25.5149							0							0							0
	Diabetes [%]	5.67396							6.21984							5.09153							0							0							0
	History of CVD [%]	8.82923							11.7962							5.66362							0							0							0
	Obesity [%	21.9208							23.5925							20.1373							0							0							0
	Familiar history premature CVD [%]	13.502							13.0086							14.0647							6.38144							5.9854							6.77233
	Sedentarism [%]	45.5829							42.0708							49.9191							31.2445							25.1701							37.7982
	Antihypertensive drugs	21.7548							23.5925							19.7941							0							0							0
	Antihyperlipidemic agent [%]	13.4791							16.5684							10.1831							0							0							0
	Antidiabetic agents [%]	4.06864							4.66488							3.43249							0							0							0
	Atherosclerotic plaques (%)	22.1976							26.7024							17.3913							0							0							0
	Right ABI	1.13669	0.0796665	0.71	1.08	1.14	1.19	1.61	1.14487	0.0819738	0.81	1.09	1.15	1.2037	1.61	1.12619	0.0753445	0.71	1.08	1.13	1.17	1.35556	1.13848	0.0765578	0.90071	1.08	1.13	1.19	1.61	1.14392	0.0813935	0.866071	1.09	1.14	1.2	1.61	1.13279	0.0707758	0.92	1.08	1.127	1.17857	1.35556
	Left ABI	1.14545	0.08014	0.68	1.09	1.14903	1.2	1.44565	1.15458	0.0788401	0.68	1.1	1.16	1.21	1.39024	1.13375	0.0803077	0.7	1.08	1.13	1.19	1.44565	1.14482	0.0778064	0.90009	1.08696	1.14	1.19586	1.44565	1.15091	0.0745043	0.97	1.09375	1.15	1.2	1.39024	1.13847	0.0806973	0.89	1.08	1.13	1.19	1.44565
	MV: mean value. SD: standard deviation. Min. and Max.: minimal and maximal value. p25th, p50th (median) and p75th: 25, 50 and 75 percentiles. BMI: body mass index. bSBP, bDBP: brachial systolic and diastolic blood pressure. CVD: cardiovascular disease.
	Table S2. Blood flow velocity parameters.
		All (n=3619)																					Reference intervals group (n=1152)
		All							Masculno							Female							All							Male (n=570)							Female (n=582)
	Variable	MV	SD	Min	p25th	p50th	p75th	Max	MV	SD	Min	p25th	p50th	p75th	Max	MV	SD	Min	p25th	p50th	p75th	Max	MV	SD	Min	p25th	p50th	p75th	Max	MV	SD	Min	p25th	p50th	p75th	Max	MV	SD	Min	p25th	p50th	p75th	Max
	Left Common Carotid Artery
	PSV [cm/s]	101.205	28.6635	36.9	79.9	98.8	120.4	238	104.299	28.8443	36.9	83.7	104	122.6	238	97.5823	28.0305	38.1	77.6	94.4	114.9	211.6	114.117	25.5494	55.8	96.6	111.9	129.4	223.6	119.509	23.9782	58	104.3	119	134.6	223.6	109.091	25.9604	55.8	90.9	105.8	124.1	200.7
	EDV [cm/s]	26.5446	7.4908	5.07	21.3	25.9	31.2	62.7	26.5392	7.70409	5.07	21.3	25.9	31.2	62.7	26.5509	7.23608	5.41	21.3	25.9	31.2	57.1	29.3758	7.15939	5.07	24.4	28.8	33.3	62.7	29.7237	7.23475	5.07	24.8	28.9	33.5	62.7	29.0515	7.07903	5.41	24.05	28.8	33.2	57.1
	RI	0.730804	0.0603618	0.49	0.69	0.73	0.77	1.01	0.739758	0.0593707	0.52	0.7	0.746094	0.78	1.01	0.720323	0.0598449	0.49	0.68	0.72	0.76	0.93	0.737648	0.0555649	0.54	0.701	0.74	0.776	1.01	0.747751	0.0546862	0.54	0.71	0.75	0.786	1.01	0.72823	0.0547605	0.54	0.697	0.73	0.7665	0.93
	PI	1.84898	0.512444	0.22	1.51	1.77	2.11	6.68	1.95354	0.544553	0.22	1.58	1.87	2.25	6.68	1.71364	0.431739	0.55	1.43	1.67	1.95	3.84	1.91332	0.510594	0.22	1.59	1.82	2.16	6.68	2.04642	0.56578	0.22	1.665	1.96	2.33	6.68	1.77217	0.399317	0.57	1.51	1.73	1.98	3.84
	SDI	3.92826	1.07715	1.85	3.24	3.74	4.43	23.0178	4.06944	1.16665	1.85	3.35	3.92	4.6	23.0178	3.76299	0.935584	1.91	3.14	3.59	4.2	13.6599	4.01705	1.16331	2.15	3.37	3.82	4.45	23.0178	4.19165	1.34012	2.19	3.497	3.98	4.64	23.0178	3.8543	0.942349	2.15	3.2905	3.66	4.26969	13.6599
	Left Internal Carotid Artery
	PSV [cm/s]	81.2127	25.8054	27.2	62.4	76.1	94.4	217	80.5598	26.2306	27.2	62.2	74.6	95.2	217	82.0453	25.2405	32	64.2	77.9	94.4	213.9	91.3271	26.1896	35.1	72.55	86.8	106.6	213.9	92.8456	26.4947	46.4	73.1	87.5	108.9	194.7	89.7952	25.8171	35.1	72.1	85.3	104	213.9
	EDV [cm/s]	30.5502	10.3579	0.72	23.6	28.9	36	87.5	29.9656	10.3308	0.72	23.1	28.2	35	86.3	31.2958	10.3494	10.3	24.4	30.4	37.3	87.5	34.5997	10.5186	9.13	27.4	33	40.3	87.5	34.37	10.842	9.13	26	32.7	40.3	79.3	34.832	10.1879	12.2	27.4	33.5	40.3	87.5
	RI	0.619992	0.0707087	0.374627	0.57	0.62	0.67	0.97	0.623482	0.072013	0.374627	0.572	0.62	0.67	0.97	0.615545	0.0687881	0.408613	0.57	0.61	0.66	0.84	0.616238	0.0707792	0.374627	0.5695	0.61	0.67	0.88	0.625057	0.0728487	0.374627	0.574	0.6215	0.672	0.88	0.607341	0.0675498	0.408613	0.56	0.61	0.65	0.8
	PI	1.14645	0.295926	0.28	0.95	1.11	1.28	4.15	1.17092	0.307325	0.28	0.96	1.13	1.32	3.11	1.11331	0.276476	0.49	0.92	1.09	1.25	4.15	1.15679	0.314076	0.28	0.95	1.12	1.3	4.15	1.19267	0.32358	0.28	0.97	1.15	1.35	3.11	1.11634	0.298299	0.57	0.92	1.1	1.25	4.15
	SDI	2.74509	0.917806	1.6	2.339	2.62747	3	38.0556	2.78183	1.11841	1.6	2.35	2.66	3.05	38.0556	2.69828	0.564501	1.62	2.31	2.59	2.95	6.24	2.69305	0.5351	1.6	2.301	2.6	3	5.21	2.76294	0.561916	1.6	2.35	2.6815	3.06	5.21	2.62269	0.497464	1.62	2.27	2.56	2.89	5.12
	Left External Carotid Artery
	PSV [cm/s]	90.969	24.2041	34.3	73.95	88.3	105.2	249.9	95.8743	24.5439	34.3	78.4	94.4	110.3	249.9	84.6432	22.2243	35.3	70	82.2	97.05	176.1	92.0825	23.3352	38.1	75	89.8	106	196.7	97.652	23.5622	41.5	82.2	95.2	110.4	196.7	86.3433	21.6746	38.1	71.6	83.7	99.2	173.8
	EDV [cm/s]	14.3432	5.89257	0.72	10.7	13.7	17.3	57.1	15.3579	6.12977	0.76	11	15	18.8	43.1	13.0356	5.29534	0.72	9.9	12.3	15.2	57.1	13.4963	5.63781	0.76	10.1	12.9	16	45.4	14.333	6.31582	0.76	10.4	13.7	17.3	43.1	12.6341	4.69463	0.76	9.9	12.2	15.2	45.4
	RI	0.838114	0.0594651	0.6	0.8	0.84	0.88	1	0.835447	0.060623	0.6	0.8	0.84	0.877273	1	0.841551	0.0577866	0.635857	0.81	0.84	0.88	1	0.848355	0.058793	0.6	0.81	0.85	0.888	1	0.848716	0.0621338	0.6	0.81	0.85	0.89	1	0.847983	0.05521	0.642238	0.81	0.85	0.881997	1
	PI	2.51684	0.767789	0.15	2.02	2.41	2.86	9.39	2.56367	0.776549	0.77	2.05	2.46	2.92	9.19	2.45386	0.751664	0.15	1.99	2.35	2.8	9.39	2.67527	0.791539	0.15	2.15	2.55	3.04	7.39	2.77297	0.809898	1.18	2.19	2.63	3.17	5.78	2.56646	0.756908	0.15	2.1	2.46	2.87	7.39
	SDI	8.79567	13.9003	2.53	5.08	6.26	8.17	179.306	8.77052	14.0675	2.53	4.99	6.204	8.03	161.32	8.82808	13.6886	2.75	5.16	6.36	8.34	179.306	10.4675	17.4412	2.53	5.314	6.61	8.8	165.3	10.9763	18.1067	2.53	5.28	6.6475	8.955	131.18	9.94317	16.7329	2.795	5.34	6.57	8.53	165.3
	Left ICA/CCA Velocity Ratios
	PSVR	0.833811	0.231911	0.319172	0.68	0.802593	0.95	3.00138	0.801956	0.23844	0.345654	0.66	0.76	0.91	3.00138	0.874393	0.216743	0.319172	0.73	0.85	1	2.2	0.80774	0.196781	0.319172	0.67	0.8	0.93	1.5623	0.783416	0.203268	0.350567	0.65	0.75	0.92	1.47689	0.832174	0.187106	0.319172	0.71	0.82	0.94	1.5623
	SMR	3.20382	1.11629	1.11991	2.52507	3.00439	3.62449	19.0351	3.18985	1.20458	1.11991	2.47445	2.9951	3.64319	19.0351	3.22162	0.992704	1.29917	2.58687	3.03535	3.61842	12.1042	3.16014	0.917133	1.29917	2.55263	3.02703	3.5914	8.4505	3.20165	1.00463	1.55354	2.51485	3.07986	3.64507	8.29167	3.11836	0.818684	1.29917	2.59834	2.97666	3.51793	8.4505
	Left Vertebral Artery
	PSV [cm/s]	59.3965	19.9424	19.5	45.4	55.9	70	181.5	59.3818	21.1483	19.5	44.7	55.6	70	181.5	59.4135	18.4725	21.3	46.9	56.6	69.8	134.1	67.0271	21.2608	21.3	52.5	63.9	79.3	181.5	69.3473	22.9301	27.4	53.3	66.65	80.8	181.5	64.7137	19.2114	21.3	51.8	60.9	77.9	134.1
	EDV [cm/s]	17.1813	5.88484	3.06	13	16.65	20.6	54.1	16.7244	5.83715	3.06	12.9	15.95	20.2	54.1	17.7081	5.89983	3.81	13.7	17.3	21.6	41.1	18.5946	6.05623	3.81	14.4	17.8	22.8	54.1	18.4086	6.27476	4.95	14.4	17.3	22.1	54.1	18.78	5.83372	3.81	14.5	18.3	22.8	41.1
	RI	0.702335	0.0809598	0.41	0.65	0.71	0.76	1.01	0.708447	0.0791302	0.47	0.652439	0.714903	0.76	1.01	0.6953	0.0825148	0.41	0.64	0.7	0.75	0.99	0.713508	0.0815413	0.47	0.66	0.72	0.77	1.01	0.726302	0.0766448	0.47	0.68	0.74	0.78	1.01	0.700753	0.0843461	0.47	0.641822	0.7	0.76	0.977301
	PI	1.50703	0.485629	0.61	1.18	1.44	1.74	7.17	1.56228	0.475041	0.68	1.225	1.495	1.815	4.37	1.44326	0.490237	0.61	1.13	1.365	1.65	7.17	1.55971	0.470092	0.68	1.22	1.495	1.8	4.37	1.65142	0.467128	0.68	1.36	1.61	1.91	4.37	1.46801	0.45559	0.71	1.14	1.39	1.69	3.7
	SDI	3.75347	2.97433	1.52	2.84	3.42	4.15	74.21	3.80094	2.6584	1.88	2.88357	3.51	4.22	70.9	3.69883	3.30192	1.52	2.77	3.31	4.04	74.21	3.94456	3.252	1.52	2.95	3.57	4.37234	70.9	4.14106	3.84675	1.88	3.14546	3.805	4.5122	70.9	3.74865	2.51409	1.52	2.79	3.34	4.13889	44.0556
	Right Common Carotid Artery
	PSV [cm/s]	94.3419	27.1959	30.8	74.3	91.3	111.8	227.2	97.8412	28.0057	35.8	76.9	95.2	116.5	210.6	90.1315	25.5725	30.8	71.4	87.5	105.1	227.2	106.756	24.231	46.4	90.1	104.6	121.9	210.6	113.095	24.4435	52.5	96.7	112.7	127.4	210.6	100.605	22.3894	46.4	86.8	98.8	113.2	179.1
	EDV [cm/s]	25.1759	7.22834	7.21	20.2	24.4	29.7	57.7	25.3396	7.38868	7.21	20.2	24.5	30.3	57.7	24.979	7.02864	7.23	19.8	24.4	29.3	56.6	28.122	6.94621	9.01	23.1	27.4	32	56.6	28.6743	6.97857	10.7	24.4	27.4	33	52	27.5862	6.87926	9.01	22.8	27.4	31.3	56.6
	RI	0.726484	0.0609986	0.46	0.69	0.73	0.77	0.9	0.735124	0.0582169	0.52	0.7	0.74	0.78	0.88	0.716087	0.0626495	0.46	0.68	0.72	0.76	0.9	0.731675	0.0561697	0.52	0.7	0.73	0.77	0.89	0.742425	0.0534164	0.52	0.71	0.75	0.78	0.88	0.721244	0.0568564	0.52	0.683	0.72	0.76	0.89
	PI	1.84122	0.524681	0.4	1.48	1.75	2.11	4.61	1.93873	0.539836	0.4	1.55	1.85	2.23	4.61	1.71033	0.473263	0.62	1.39	1.64	1.945	4.47	1.92342	0.504562	0.78	1.58	1.84	2.16	4.61	2.0398	0.530116	0.78	1.66	1.98	2.3	4.61	1.79265	0.439439	0.8	1.52	1.71	1.99	3.99
	SDI	3.83988	0.979213	1.22	3.18	3.66	4.34	10	3.95429	0.966146	1.22	3.28	3.82	4.4586	9.19	3.7022	0.977509	1.48	3.08	3.5	4.13	10	3.89933	0.920534	1.82	3.28	3.69	4.34	9.51	4.04937	0.89933	2.1	3.46	3.91	4.47	9.19	3.75375	0.91836	1.82	3.17	3.55	4.165	9.51
	Right Internal Carotid Artery
	PSV [cm/s]	78.215	24.0558	24	62.4	73.6	88.3	209.3	77.8732	24.2199	24	61.7	73.1	88.3	195	78.6569	23.8468	25.9	62.7	74.6	89.1	209.3	86.3322	24.5636	33.2	69.2	82.2	98.6	207.9	88.1706	24.5476	33.2	70	83.7	102.4	170	84.461	24.4695	35.8	67.8	80.7	95.2	207.9
	EDV [cm/s]	29.3096	9.35489	1.8	22.8	27.9	34.3	80.5	28.7916	9.29663	7.99	22.8	27.4	33.2	74.9	29.9792	9.39205	1.8	23.6	28.9	35.5	80.5	32.7826	9.39375	10.7	26	31.2	38.1	80.5	32.6148	9.58011	15.1	25.9	30.4	38.1	74.9	32.9535	9.2093	10.7	27.4	31.7	38.1	80.5
	RI	0.620497	0.0698426	0.37	0.57	0.62	0.67	0.92	0.625097	0.0684715	0.38	0.58	0.63	0.67	0.836667	0.61455	0.0711709	0.37	0.57	0.61104	0.66	0.92	0.614515	0.0682734	0.38	0.57	0.62	0.66	0.88	0.625178	0.0686757	0.38	0.58	0.63	0.67	0.81	0.60366	0.066204	0.39	0.56	0.61	0.65	0.88
	PI	1.25205	4.05884	0.44	0.95	1.12	1.3	184	1.35071	5.35231	0.47	0.98	1.15	1.33	184	1.11926	0.270014	0.44	0.94	1.08	1.26	2.78	1.14747	0.269417	0.47	0.95	1.11	1.29	2.48	1.18915	0.289918	0.47	0.98	1.16	1.36	2.48	1.10019	0.235757	0.64	0.93	1.07	1.23	2.07
	SDI	2.74167	0.608291	1.58	2.35	2.6455	3.03	12.52	2.77838	0.575484	1.61	2.38	2.7	3.06	6.12245	2.69417	0.645483	1.58	2.315	2.59	2.95	12.52	2.67385	0.493107	1.61	2.325	2.6	2.955	5.29	2.75616	0.533912	1.61	2.36	2.69	3.07	5.29	2.58986	0.432441	1.65	2.27	2.55	2.86	4.19
	Right External Carotid Artery
	PSV [cm/s]	91.2196	25.2154	32.8	73.1	88.3	106	220.8	96.9984	25.6365	37.3	79.3	93.8	111.1	220.8	83.7024	22.551	32.8	67	82.2	97.05	203.1	92.1527	25.0481	36.5	73.1	89.95	107.5	195.6	97.718	26.0389	41.8	80.3	95.2	113.2	195.6	86.5294	22.6896	36.5	69.55	85	101.45	177.6
	EDV [cm/s]	13.9828	5.80807	0.1	10.7	13.2	16.7	48.2	15.0227	6.22167	0.72	10.8	14.4	18.35	48.2	12.6301	4.90453	0.1	9.215	12.2	15.2	35	12.9573	5.49209	0.72	9.9	12.65	15.9	40.6	13.3529	6.01805	0.72	10.05	12.9	16.7	40.6	12.5576	4.87913	0.72	9.64	12.2	15.2	28.8
	RI	0.842506	0.0602283	0.59	0.81	0.85	0.88	1.02	0.84101	0.0613461	0.59	0.8	0.84	0.88	1.02	0.844452	0.0587164	0.6	0.81	0.85	0.88	1.01	0.85555	0.0586447	0.66	0.82	0.855232	0.89	1.02	0.86034	0.0591519	0.7	0.8215	0.86	0.9	1.02	0.850709	0.0578019	0.66	0.81	0.85	0.88	1.01
	PI	2.62127	0.779177	0.25	2.13	2.5	3	8.12	2.70259	0.837032	0.6	2.16	2.57	3.1	8.12	2.50909	0.676057	0.25	2.06	2.43	2.91	6.03	2.83338	0.818405	0.25	2.28	2.73	3.23	6.45	2.97918	0.866268	1.48	2.35	2.86	3.4	6.45	2.66623	0.725899	0.25	2.23	2.62	3.07	6.03
	SDI	9.68481	27.8914	2.44	5.16	6.49	8.39	1157	9.42456	15.2379	2.44	5.08	6.38	8.28	161.32	10.0234	38.5844	2.6	5.22	6.58	8.5	1157	11.5316	19.157	2.91	5.51	6.91	9	152.2	12.8053	21.7118	3.3	5.69921	7.13	9.577	152.2	10.2413	16.0889	2.91	5.35	6.83	8.61	133
	Right ICA/CCA Velocity Ratios
	PSVR	0.867863	0.243848	0.306905	0.71677	0.839685	0.980547	3.46359	0.837554	0.256993	0.306905	0.674627	0.805336	0.944157	3.46359	0.907058	0.219726	0.326642	0.764776	0.880392	1.02011	2.26286	0.823565	0.198484	0.326642	0.685742	0.808359	0.92657	1.74002	0.799602	0.200547	0.353073	0.655867	0.790668	0.900136	1.74002	0.84784	0.193625	0.326642	0.72048	0.83049	0.945271	1.72674
	SMR	3.27843	1.12196	1	2.58077	3.06061	3.68398	14.2336	3.257	1.18136	1.06195	2.53939	3.00346	3.60832	14.2336	3.30616	1.03998	1	2.65158	3.13133	3.75182	12.6042	3.13359	0.841929	1.1854	2.5622	3.00377	3.55948	7.34444	3.14565	0.853342	1.1854	2.56571	3.01942	3.50658	7.34444	3.12134	0.831113	1.37822	2.55363	3.00346	3.58029	6.48876
	Right Vertebral Artery
	PSV [cm/s]	53.4792	20.567	22.4	41.8	49.8	61.7	487	53.4934	22.8512	22.4	41.1	49.5	61.7	487	53.4617	17.3898	22.7	41.9	49.9	61.7	221.3	58.2792	17.0821	22.7	45.4	56.3	67.2	139.4	60.364	17.289	27.2	48	58.4	69.6	123.3	55.986	16.5851	22.7	44	52.5	65.5	139.4
	EDV [cm/s]	15.2426	5.25065	3.61	11.5	14.8	18.3	38.1	14.8643	5.19732	3.61	11	14.4	17.8	38.1	15.7066	5.28289	3.61	11.8	15.2	18.8	35	16.1655	5.41541	3.61	12.3	15.2	19	38.1	15.897	5.45857	3.97	12.2	15.2	18.8	38.1	16.4633	5.36244	3.61	12.3	16	20.2	35
	RI	0.707062	0.0842703	0.43	0.65	0.71	0.761628	1.01	0.714482	0.083409	0.47	0.66	0.72	0.77	0.988869	0.697984	0.084501	0.43	0.64	0.69	0.76	1.01	0.716535	0.0860302	0.47	0.66	0.72	0.774697	1.01	0.733311	0.0806916	0.47	0.68	0.736031	0.79	0.988869	0.698075	0.088078	0.47	0.63	0.7	0.76	1.01
	PI	1.54234	0.615188	0.47	1.18	1.44	1.75	9.95	1.62294	0.715191	0.47	1.24	1.52	1.82	9.95	1.44335	0.444826	0.64	1.14	1.33	1.67	3.51	1.58851	0.497898	0.69	1.22	1.52	1.84	3.86	1.69785	0.491537	0.74	1.34	1.63	2.01	3.86	1.46805	0.477551	0.69	1.13	1.375	1.7	3.48
	SDI	3.82886	2.41148	1.76	2.86	3.42	4.23	51.1	3.91494	2.20581	1.76	2.95	3.54168	4.34	35.98	3.72331	2.64006	1.77	2.74	3.26	4.13	51.1	3.83139	1.26219	1.76	2.90278	3.545	4.43	9.22175	4.04008	1.27179	1.76	3.15116	3.75867	4.675	8.98383	3.60065	1.21282	1.88	2.7	3.31	4.14	9.22175
	Left Common Femoral Artery
	PSV [cm/s]	114.507	31.5459	39.6	91.3	111.6	134.5	278.5	110.422	30.6481	39.6	88	106.6	129.1	233.4	119.562	31.9208	44.4	96.7	116.6	137	278.5	120.689	30.7246	41.1	99.5	118.15	139.4	278.5	118.354	30.0458	41.1	96.6	116.7	139.4	233.4	122.956	31.2344	44.4	102.8	119.3	139.6	278.5
	PRV [cm/s]	-29.7001	12.6721	-77.4	-37.3	-30	-22.8	40.9	-31.3525	12.682	-77.4	-38.9	-31.7	-24.4	38.1	-27.6594	12.3645	-66	-35	-27.9	-21.3	40.9	-28.417	14.2607	-77.4	-37.3	-28.8	-20.9	38.1	-29.9011	14.9589	-77.4	-38.5	-30.4	-22.8	38.1	-26.977	13.4086	-60	-35.5	-26.6	-19.2	28.8
	RI	0.984089	0.0691062	0.7	0.93	1.01	1.01	1.62	0.984608	0.0676963	0.73	0.94	1.01	1.01	1.62	0.983406	0.0709471	0.7	0.93	1.01	1.01	1.27	0.982766	0.0748277	0.73	0.92	1.01	1.01	1.27	0.983581	0.073486	0.73	0.92	1.01	1.01	1.27	0.981883	0.0763374	0.75	0.92	1.01	1.01	1.18
	PI	7.61147	9.67055	1.71	4.46	6.2	8.32	206.2	8.10966	11.3623	1.71	4.71	6.55	8.705	206.2	6.9465	6.73334	1.79	4.19	5.89	7.66	122.2	6.59096	6.48296	1.71	4	5.58	7.38	122.2	6.88855	6.00102	1.71	4.27	5.815	7.87	96.3	6.26305	6.96877	1.91	3.7	5.27	7.05	122.2
	SDI	78.4889	55.0247	-10.7	11.1	97.9	122.2	198.3	80.4135	53.7992	-10.5	11.5	97.9	122.2	198.3	75.9174	56.5473	-10.7	10.7	97.9	123.9	186.3	69.7314	58.1656	-10.7	10	89.05	122.2	192.3	72.1077	57.2804	-10.5	10.6	91.9	120.1	192.3	67.1057	59.0925	-10.7	9.81	65	123.9	186.3
	Right Common Femoral Artery
	PSV [cm/s]	114.351	31.058	34.3	91.3	110.4	134.5	236	110.194	30.2119	34.3	88.3	106	129.4	230	119.655	31.3292	42.6	95.2	116.6	139.4	236	120.61	29.9117	44	99.7	117.7	138.9	224.6	117.955	29.3519	44	98.6	114.2	135.8	217	123.279	30.2668	52.5	100.2	121.8	140.1	224.6
	PRV [cm/s]	-30.7702	12.6498	-80	-38.1	-31	-24.1	38.5	-32.1495	12.5522	-73.3	-39.6	-32.3	-25.4	35.5	-29.0154	12.562	-80	-36.1	-29.2	-22.8	38.5	-30.5452	14.3777	-80	-38.9	-31.3	-23.1	33	-31.8209	14.2435	-73.3	-39.7	-32.4	-24.1	33	-29.2694	14.4161	-80	-38.1	-30	-22.4	26.4
	RI	0.984951	0.0779373	0.24	0.99	1.01	1.01	2.58	0.985249	0.0650341	0.67	1.01	1.01	1.01	1.19	0.984538	0.0929939	0.24	0.94	1.01	1.01	2.58	0.983771	0.0973336	0.24	0.92	1.01	1.01	2.58	0.98737	0.0659144	0.75	0.94	1.01	1.01	1.15	0.979492	0.124789	0.24	0.91	1.01	1.01	2.58
	PI	8.02649	7.84599	1.24	4.7	6.32	8.67	101.1	8.54906	8.78659	1.24	4.9	6.69	9.07	101.1	7.29747	6.23583	1.27	4.38	5.99	7.99	83.9	7.17493	6.85962	1.89	4.23	5.655	7.71	83.9	7.35813	5.7385	1.89	4.56	5.845	8.165	53.7	6.95699	7.99567	1.89	4.02	5.48	7.1	83.9
	SDI	82.5463	52.8584	-7.48	11.6	99.9	122.2	209.9	83.572	51.7288	2.73	12.2	98.6	122.2	209.9	81.1155	54.3936	-7.48	11	101.9	124.2	192.2	75.7046	55.7846	-7.48	10.5	95.9	123.9	192.2	78.2721	54.3099	4.03	10.9	95.9	123.9	192.2	72.6185	57.4457	-7.48	9.79	95.9	124.2	178.3
	Left Brachial Artery
	PSV [cm/s]	74.2935	22.7645	27.8	57.3	70.9	86.8	191.1	73.8402	22.1729	27.8	57.5	70	86.5	191.1	74.8853	23.517	28.5	57.1	72.3	88	178.9	83.8529	25.1778	27.8	67	82.2	98.1	191.1	84.9699	24.5369	27.8	67	82.2	102.4	191.1	82.6667	25.839	34.7	65.5	80.75	96.6	178.9
	EDV [cm/s]	3.42797	8.87908	-48.1	0	0	9.38	52.6	3.58361	9.0128	-48.1	0	0	9.38	52.6	3.22482	8.70366	-35.3	0	0	9.13	34.3	3.61681	10.9823	-48.1	0	1.27	10.8	33	3.4128	11.3129	-48.1	0	1.2	10.8	30.3	3.83347	10.6391	-35.3	0	1.27	10.8	33
	RI	0.953043	0.0943432	0.56	0.884822	1	1	1.40706	0.949448	0.0946743	0.58	0.88	1	1	1.39	0.957729	0.0937704	0.56	0.89	1	1	1.40706	0.944884	0.0970776	0.56	0.88	0.98	1	1.40706	0.942504	0.0942939	0.6	0.871199	0.98	1	1.34	0.947401	0.100071	0.56	0.88	0.98	1	1.40706
	Mean of Left and Right Common Carotid Artery
	PSV [cm/s]	98.9702	27.3315	38.45	77.65	96.7	117.3	208.55	101.925	27.4538	40.6	80.7	100.6	120.525	208.55	95.5277	26.7905	38.45	74.65	93.05	112.5	198.95	111.888	23.8996	55.15	95.9	110.3	127.3	208.55	117.042	22.6161	59.65	101.3	116.575	131.7	208.55	107.096	24.0809	55.15	91.65	104.3	121.65	193.5
	EDV [cm/s]	26.1253	6.90278	7.21	21.3	25.9	30.4	57.1	26.1337	7.02359	8.75	21.3	25.9	30.425	55.85	26.1155	6.76197	7.21	21.35	25.9	30.4	57.1	29.0516	6.40649	7.21	24.5	28.5	33	57.1	29.3766	6.28299	10.135	25.15	28.9	33.1	55.85	28.7495	6.5098	7.21	24	27.9	33	57.1
	RI	0.729256	0.0549888	0.525	0.695	0.73	0.766	0.915	0.737798	0.0533986	0.54	0.705	0.74	0.775	0.915	0.719312	0.0551616	0.525	0.685	0.72	0.7555	0.88	0.735571	0.049255	0.57	0.705	0.735	0.767	0.915	0.745387	0.0474467	0.6	0.7185	0.746	0.775	0.915	0.726459	0.0491891	0.57	0.695	0.725	0.759	0.88
	PI	1.84216	0.469277	0.22	1.52	1.77	2.095	5.31	1.94248	0.490926	0.22	1.6	1.875	2.22	5.31	1.71149	0.403893	0.57	1.435	1.66	1.92	3.555	1.90421	0.460988	0.22	1.61	1.835	2.1225	5.31	2.02739	0.502238	0.22	1.67	1.955	2.295	5.31	1.77341	0.370762	0.57	1.53	1.74	1.95	3.555
	SDI	3.88031	0.868345	2.085	3.27	3.75662	4.33	7.86154	3.99919	0.876582	2.165	3.38	3.885	4.49	7.86154	3.74197	0.83801	2.085	3.175	3.61	4.15	7.8	3.94841	0.808886	2.165	3.39	3.82	4.3375	7.8	4.08874	0.810307	2.165	3.5585	3.96926	4.5125	7.295	3.81817	0.786087	2.325	3.3045	3.685	4.16075	7.8
	Mean of Left and Right Internal Carotid Artery
	PSV [cm/s]	80.6889	24.1978	30	63.95	75.45	92.1	213.9	80.1364	24.4426	30	63.2	74.25	92.6	173.2	81.386	23.8783	30.65	65.45	76.5	91.75	213.9	90.4136	25.2418	40.3	72.3	85.9	105.375	213.9	92.013	25.2738	44.75	73.05	87.95	108.9	168.3	88.8142	25.1355	40.3	71.55	83.725	103.25	213.9
	EDV [cm/s]	30.3103	9.44779	9.195	23.8	28.85	35.05	75.7	29.7264	9.40937	9.195	23.4	27.875	34.25	75.7	31.0471	9.44899	10.5	24.75	29.7	36.05	72.3	34.3005	9.67075	15.965	27.4	32.7	39.675	75.7	34.0679	9.99073	15.965	27	32.35	39.55	75.7	34.5331	9.34487	16.25	27.75	33.35	39.7	70.9
	RI	0.620043	0.061999	0.427731	0.575	0.62	0.66	0.87	0.624122	0.0615759	0.427731	0.58	0.625	0.665	0.87	0.614896	0.0621763	0.439307	0.575	0.614	0.655	0.86	0.615157	0.060972	0.427731	0.575	0.615	0.655	0.805	0.624743	0.0616372	0.427731	0.58	0.625	0.665143	0.805	0.60557	0.0588207	0.439307	0.568	0.605	0.645	0.791
	PI	1.19668	1.93916	0.28	0.97	1.12	1.29	92.75	1.2536	2.55302	0.28	0.99	1.145	1.32	92.75	1.12042	0.243535	0.585	0.96	1.09	1.24	2.51	1.14999	0.245257	0.28	0.975	1.12	1.285	2.18	1.18809	0.266303	0.28	1.005	1.155	1.33	2.18	1.10762	0.211925	0.615	0.965	1.09	1.235	2.01
	SDI	2.74313	0.640491	1.76	2.38	2.645	2.975	21.1778	2.78022	0.707598	1.76	2.405	2.68999	3.02	21.1778	2.69633	0.540845	1.76	2.355	2.60001	2.92	8.74	2.68648	0.460718	1.76	2.351	2.625	2.92	5.21	2.7632	0.492627	1.76	2.395	2.7	3.01961	5.21	2.60976	0.412921	1.76	2.325	2.56	2.815	4.782
	Mean of Left and Right External Carotid Artery
	PSV [cm/s]	91.1817	22.5729	38.25	74.8	89.05	104.3	218.85	96.4418	22.7103	38.25	79.95	94.8	110.3	218.85	84.4634	20.5311	42.55	69.65	82.4	96.7	184.05	92.2992	22.3216	43.3	76.1	89.8	106.55	185.25	97.7915	22.5902	47.4	81.35	95.55	112.9	185.25	86.8069	20.6602	43.3	72.3	84.35	100.6	173.8
	EDV [cm/s]	14.1532	5.18885	0.76	10.7	13.7	16.8	45.4	15.1836	5.44746	0.76	11.5	14.8275	18.25	39.35	12.8372	4.51056	0.88	10.09	12.55	15.2	45.4	13.2956	4.9779	0.88	10.635	12.95	15.95	45.4	13.9544	5.43594	0.88	10.7	13.7	16.6	39.35	12.6368	4.38123	0.88	10.265	12.6	15.1	45.4
	RI	0.840607	0.0541084	0.63	0.81	0.84	0.875	1.00197	0.838309	0.0552559	0.63	0.805	0.84	0.875	1.0019	0.843543	0.0524862	0.642238	0.81	0.845	0.875	1.00197	0.851659	0.0524684	0.642238	0.82	0.853572	0.885	1.00197	0.853669	0.0538252	0.652475	0.825	0.855	0.88657	1.00159	0.849648	0.051057	0.642238	0.817	0.85	0.88	1.00197
	PI	2.56935	0.721673	0.15	2.1	2.46	2.91	9.39	2.63134	0.748792	0.83	2.14	2.515	2.99	9.19	2.48637	0.675215	0.15	2.055	2.41	2.825	9.39	2.72966	0.728351	0.15	2.25	2.625	3.07	6.275	2.84388	0.745787	1.33	2.35	2.7325	3.22	5.78	2.60456	0.688254	0.15	2.195	2.515	2.96	6.275
	SDI	6.92751	2.56958	2.7	5.285	6.39	7.99	30.015	6.8214	2.53314	2.7	5.185	6.275	7.875	28.425	7.06233	2.61017	2.795	5.375	6.5425	8.1375	30.015	7.19606	2.24884	2.795	5.615	6.795	8.34	15.45	7.27308	2.34798	2.915	5.685	6.84	8.45	15.45	7.12121	2.14825	2.795	5.535	6.675	8.31	14.59
	Mean of Left and Right ICA/CCA Velocity Ratios
	PSVR	0.850536	0.206924	0.360906	0.712411	0.829837	0.951478	2.55679	0.820523	0.216077	0.360906	0.681697	0.792517	0.920269	2.55679	0.888454	0.188113	0.399799	0.760798	0.873416	0.990667	1.66143	0.817135	0.180857	0.39145	0.691407	0.803353	0.920801	1.57501	0.795764	0.187892	0.39145	0.659946	0.777813	0.910147	1.57501	0.838414	0.171137	0.399799	0.729465	0.826238	0.928493	1.5623
	SMR	3.24333	0.966304	1.3387	2.63182	3.07532	3.62859	12.3553	3.22982	1.03895	1.43709	2.59746	3.02981	3.62165	12.3553	3.2604	0.866026	1.3387	2.68319	3.14745	3.63926	9.24763	3.16095	0.784145	1.3387	2.62435	3.08068	3.56155	6.76628	3.197	0.846511	1.55354	2.62275	3.10556	3.61011	6.76628	3.12504	0.7158	1.3387	2.62762	3.05924	3.50426	6.01119
	Mean of Left and Right Vertebral Artery
	PSV [cm/s]	57.8239	19.1388	21.3	44.55	53.75	67.25	268	57.6906	20.5609	24.5	43.7	53	67.775	268	57.9787	17.3558	21.3	45.65	54.1	67.1	134.1	65.1472	19.8198	21.3	51.2	61.7	77.15	181.5	67.3186	21.0741	28.5	52.65	63.925	78.4	181.5	62.9501	18.2336	21.3	49.4	60.2	74.3	134.1
	EDV [cm/s]	16.5161	5.10758	1.3	13	15.9	19.3	54.1	16.1251	5.15005	1.3	12.95	15.3825	18.8	54.1	16.9698	5.02343	1.8	13.69	16.45	19.8	40.9	17.8661	5.33617	1.3	14.4	17.3	20.55	54.1	17.7965	5.65479	1.3	14.05	16.95	20.35	54.1	17.9365	5.00058	1.8	14.45	17.3	20.9	34.6
	RI	0.704877	0.0734824	0.43	0.655	0.71	0.755	1.01	0.710808	0.0718435	0.47	0.665593	0.715	0.76	1.01	0.697991	0.0748031	0.43	0.645	0.7	0.746951	0.977301	0.716148	0.0750593	0.47	0.66786	0.72	0.767855	1.01	0.72827	0.0708546	0.47	0.685	0.735	0.777879	1.01	0.703882	0.077275	0.49	0.65	0.703872	0.754675	0.977301
	PI	1.52169	0.458069	0.61	1.22	1.445	1.7475	5.765	1.58437	0.489751	0.68	1.275	1.515	1.805	5.765	1.44871	0.406495	0.61	1.16	1.375	1.66	4.3	1.57233	0.426453	0.68	1.27	1.52	1.82	3.33	1.65801	0.419731	0.68	1.365	1.615	1.905	3.25	1.48588	0.416193	0.71	1.19	1.395	1.71	3.33
	SDI	3.67656	1.03096	1.77	2.9398	3.49	4.19	9.31387	3.75691	1.04243	1.88	3.03919	3.59567	4.25958	9.31387	3.58323	1.01021	1.77	2.85	3.40741	4.055	8.165	3.82734	1.06115	1.88	3.04	3.63816	4.42	9.31387	3.97951	1.04033	1.88	3.26847	3.815	4.565	9.31387	3.67336	1.06132	1.94	2.885	3.45356	4.22013	7.49231
	Mean of Left and Right Common Femoral Artery
	PSV [cm/s]	114.806	29.7004	36.95	93.25	111.8	133.2	230.8	110.645	28.9735	36.95	89.8	107.2	128.75	230.8	119.935	29.7964	49.1	98.2	117.55	137	230.15	121.005	28.7346	42.55	101.35	119.275	138.8	230.8	118.458	28.2217	42.55	98.8	116.75	137.05	230.8	123.466	29.0396	57.1	104	122.025	139.4	230.15
	PRV [cm/s]	-29.821	12.0075	-77.4	-36.9125	-30.3	-24	39.7	-31.427	11.9707	-77.4	-38.65	-31.7	-25.5	36.8	-27.8415	11.76	-62.5	-34.65	-28.25	-22.2	39.7	-28.8033	13.654	-77.4	-37.3	-29.675	-22.2	36.8	-30.341	14.0989	-77.4	-38.5	-31.075	-24.1	36.8	-27.3174	13.0535	-62.5	-35.75	-27.7	-20.4	24.6
	RI	0.984032	0.0650271	0.535	0.95	1.01	1.01	1.795	0.983857	0.0595274	0.73	0.955	1.01	1.01	1.365	0.984262	0.0716617	0.535	0.945	1.01	1.01	1.795	0.983371	0.0752092	0.535	0.93	1.01	1.01	1.795	0.984097	0.0633848	0.74	0.9425	1.01	1.01	1.15	0.98258	0.0863315	0.535	0.925	1.01	1.01	1.795
	PI	6.88444	3.23264	1.71	4.57	6.3	8.21	20.95	7.17137	3.26887	1.71	4.84	6.66	8.55	20.5	6.50825	3.14682	1.79	4.255	5.95	7.66	20.95	6.22088	2.96735	1.71	4.11	5.62	7.44	20.95	6.49595	2.92859	1.71	4.42	5.935	7.765	20.1	5.91968	2.98408	1.9	3.755	5.355	6.975	20.95
	SDI	78.5212	47.8601	-9.09	16.105	89.9	117.15	192.3	80.0962	46.3943	-0.345	47.2	90.95	116.9	192.3	76.4217	49.6937	-9.09	13	87.5	117.2	185.3	68.9966	51.3348	-9.09	11	73.1675	113.775	192.3	71.8813	49.6602	-0.345	11.775	77.15	112.95	192.3	65.7954	53.0127	-9.09	10.5	67.61	114.6	171.3
	MV: mean value. SD: standard deviation. Min. and Max.: minimal and maximal value. p25th, p50th (median) and p75th: 25, 50 and 75 percentiles. PSV: peak systolic velocity. PRV: peak reversal velocity. EDV: End-diastolic velocity. RI: resistive index. PI: pulsatility index. SDI: systo-diastolic index. PSVR: peak systolic velocity ratio. SMR: St´ Mary ratio. ICA: internal carotid artery. CCA: common…

## Sheet: Table_S3_S4
	Table S3. Association between atherosclerotic plaque presence and BFV in femoral and brachial arteries (age-adjusted)													Table S4. Association between atherosclerotic plaque presence and BFV in carotid and vertebral arteries (age-adjusted)
	Atherosclerotic plaque presence (Yes: 1, No: 0) in:													Atherosclerotic plaque presence (Yes: 1, No: 0) in:
			Any segment	Left CFA				Any segment	Right CFA			Any segment				Any	Left	Left	Left			Any	Right CCA	Right	Right ECA
	Left CFA					Right CFA				Left BA						segment	CCA	ICA	ECA			segment		ICA
	PSV [cm/s]	r	0.017	-0.033		PSV [cm/s]	r	0.025	-0.021	PSV [cm/s]	r	0.114		Left CCA						Right CCA
		p	0.602	0.326			p	0.483	0.554		P	0.005		PSV [cm/s]	r	0.028	-0.019	0.012	0.037	PSV [cm/s]	r	0.051	0.053	0.006	0.064
	PRV [cm/s]	r	0.132	0.063		PRV [cm/s]	r	0.131	0.066	EDV [cm/s]	r	0.039			p	0.489	0.64	0.758	0.355		p	0.242	0.23	0.9	0.146
		p	0	0.057			p	0	0.066		P	0.339		EDV [cm/s]	r	0.059	0.026	-0.007	0	EDV [cm/s]	r	0.089	0.085	-0.029	-0.006
	RI	r	-0.006	-0.012		RI	r	0.016	-0.016	RI	r	0.01			p	0.137	0.513	0.851	1		p	0.043	0.053	0.51	0.883
		p	0.866	0.722			p	0.663	0.65		P	0.804		RI	r	-0.039	-0.051	0.037	0.051	RI	r	-0.035	-0.043	0.064	0.082
	PI	r	0.064	-0.007		PI	r	0.029	-0.022	------		------			p	0.323	0.203	0.347	0.197		p	0.427	0.328	0.143	0.063
		p	0.053	0.842			p	0.424	0.534					PI	r	-0.121	-0.084	-0.014	0.009	PI	r	-0.039	-0.027	-0.01	-0.002
	SDI	r	-0.141	-0.061		SDI	r	-0.07	-0.052	------		------			p	0.002	0.035	0.728	0.814		p	0.38	0.546	0.821	0.959
		p	0	0.065			p	0.053	0.152					SDI	r	-0.058	-0.064	0.033	0.073	SDI	r	-0.039	-0.034	0.048	0.092
	PSV: peak systolic velocity. PRV: peak reversal velocity. EDV: End-diastolic velocity. RI, PI and SDI: resistive, pulsate and systo-diastolic index. BA: Brachial Artery. CFA: Common Femoral Artery. Any segment refers to carotid, vertebral, brachial or femoral studied segment.														p	0.145	0.109	0.41	0.067		p	0.377	0.44	0.274	0.036
														Left ICA						Right ICA
														PSV [cm/s]	r	0.173	0.11	0.141	0.223	PSV [cm/s]	r	0.16	0.148	0.063	0.107
															p	0	0.006	0	0		p	0	0.001	0.152	0.014
														EDV [cm/s]	r	0.145	0.086	0.048	0.088	EDV [cm/s]	r	0.107	0.103	0.003	0.013
															p	0	0.03	0.226	0.027		p	0.015	0.019	0.952	0.76
														RI	r	-0.001	0	0.098	0.09	RI	r	0.041	0.037	0.096	0.11
															p	0.974	0.997	0.013	0.024		p	0.355	0.396	0.029	0.012
														PI	r	-0.03	-0.014	0.064	0.049	PI	r	0.083	0.09	-0.036	-0.014
															p	0.457	0.732	0.106	0.217		p	0.058	0.04	0.408	0.754
														SDI	r	-0.001	0.001	0.093	0.112	SDI	r	0.046	0.046	0.097	0.141
															p	0.978	0.984	0.019	0.005		p	0.3	0.291	0.027	0.001
														Left ECA						Right ECA
														PSV [cm/s]	r	0.094	0.093	0.07	0.021	PSV [cm/s]	r	0.041	0.016	0.005	0.076
															p	0.018	0.019	0.076	0.597		p	0.35	0.713	0.907	0.083
														EDV [cm/s]	r	-0.012	0.022	-0.008	-0.052	EDV [cm/s]	r	-0.058	-0.066	-0.109	-0.046
															p	0.768	0.574	0.845	0.194		p	0.187	0.132	0.013	0.293
														RI	r	0.081	0.044	0.06	0.072	RI	r	0.092	0.078	0.139	0.085
															p	0.042	0.266	0.13	0.072		p	0.036	0.075	0.001	0.053
														PI	r	-0.011	-0.013	0.016	0.024	PI	r	-0.005	0.005	0.077	0.051
															p	0.786	0.737	0.69	0.553		p	0.912	0.911	0.082	0.249
														SDI	r	0.038	0.019	0.019	0.021	SDI	r	0.07	0.049	0.044	0.03
															p	0.338	0.626	0.637	0.59		p	0.113	0.268	0.318	0.495
														Left ICA/CCA Ratios						Right ICA/CCA Ratios
														PSVR	r	0.146	0.118	0.133	0.22	PSVR	r	0.11	0.108	0.044	0.06
															p	0	0.003	0.001	0		p	0.012	0.013	0.319	0.169
														SMR	r	0.093	0.07	0.165	0.294	SMR	r	0.071	0.064	0.087	0.144
															p	0.019	0.077	0	0		p	0.106	0.143	0.049	0.001
														Left Vertebral Artery						Right Vertebral Artery
														PSV [cm/s]	r	0.17	0.134	0.029	0.051	PSV [cm/s]	r	0.117	0.099	0.015	0.005
															p	0	0.001	0.469	0.201		p	0.008	0.024	0.736	0.905
														EDV [cm/s]	r	0.107	0.131	-0.042	-0.007	EDV [cm/s]	r	0.025	0.006	0.009	-0.039
															p	0.007	0.001	0.292	0.86		p	0.564	0.891	0.84	0.377
														RI	r	0.052	-0.013	0.078	0.067	RI	r	0.066	0.054	0.068	0.081
															p	0.193	0.751	0.049	0.091		p	0.134	0.218	0.12	0.064
														PI	r	0.036	-0.006	0.051	0.058	PI	r	0.017	0.016	0.032	0.037
															p	0.361	0.875	0.203	0.144		p	0.704	0.724	0.463	0.405
														SDI	r	0.039	0.013	0.031	0.025	SDI	r	0.046	0.039	0.013	0.026
															p	0.321	0.746	0.437	0.535		p	0.294	0.377	0.761	0.562
														PSV: peak systolic velocity. EDV: End-diastolic velocity. RI, PI, SDI: resistive, pulsate and systo-diastolic index. PSVR: PSV ratio. SMR: St´ Mary ratio. ECA, ICA, CCA: external, internal and common carotid artery.

## Sheet: Tables_S5_S10
	Table S5. Common Carotid Artery: concordance correlaton and Bland-Altman analysis for blood velocity indexes obtained at the left and right body side (RIs subgroup)							Table S6. Internal Carotid Artery: concordance correlaton and Bland-Altman analysis for blood flow velocity indexes obtained at the left and right body side (RIs subgroup)							Table S7. External Carotid Artery: concordance correlaton and Bland-Altman analysis for blood velocity indexes obtained at the left and right body side (RIs subgroup)							Table S8. PSVR and SMR: concordance correlaton and Bland-Altman analysis for blood velocity indexes obtained at the left and right body side (RIs subgroup)				Table S9. Vertebral Artery: concordance correlaton and Bland-Altman analysis for blood velocity indexes obtained at the left and right body side (RIs subgroup)							Table S10. Common Femoral Artery: concordance correlaton and Bland-Altman analysis for blood velocity indexes obtained at the left and right body side (RIs subgroup)
	Variable Y	PSV [cm/s]	EDV [cm/s]	RI	PI	SDI		Variable Y	PSV [cm/s]	EDV [cm/s]	RI	PI	SDI		Variable Y	PSV [cm/s]	EDV [cm/s]	RI	PI	SDI		Variable Y	PSVR = ICA PSV/CCA PSV	SMR = ICA PSV/CCA EDV		Variable Y	PSV [cm/s]	EDV [cm/s]	RI	PI	SDI		Variable Y	PSV [cm/s]	PRV [cm/s]	RI	PI	SDI
	Concordance correlation analysis (´y´ axis: Left CCA index; ´x´ axis: Right CCA index)							Concordance correlation analysis (´y´ axis: Left ICA index; ´x´ axis: Right ICA index)							Concordance correlation analysis (´y´ axis: Left ECA index; ´x´ axis: Right ECA index)							Concordance correlation analysis (´y´ axis: Left index; ´x´ axis: Right index)				Concordance correlation analysis (´y´ axis: Left VA index; ´x´ axis: Right VA index)							Concordance correlation analysis (´y´ axis: Left CFA index; ´x´ axis: Right CFA index)
	CCC	0.718	0.5323	0.5393	0.6209	0.531		CCC	0.7709	0.6261	0.4239	0.476	0.4335		CCC	0.6954	0.4875	0.559	0.5347	0.5579		CCC	0.5168	0.4058		CCC	0.535	0.1182	0.3984	0.417	0.2864		CCC	0.7973	0.6553	0.5359	0.5537	0.4919
	CCC, 95% C.I.	0.6870 to 0.7464	0.4863 to 0.5754	0.4936 to 0.5819	0.5775 to 0.6608	0.4848 to 0.5744		CCC, 95% C.I.	0.7408 to 0.7979	0.5814 to 0.6669	0.3644 to 0.4799	0.4150 to 0.5328	0.3744 to 0.4891		CCC, 95% C.I.	0.6568 to 0.7303	0.4314 to 0.5398	0.5084 to 0.6058	0.4793 to 0.5858	0.5068 to 0.6051		CCC, 95% C.I.	0.4629 to 0.5668	0.3447 to 0.4636		CCC, 95% C.I.	0.4731 to 0.5916	0.03653 to 0.1982	0.3234 to 0.4684	0.3423 to 0.4864	0.2048 to 0.3640		CCC, 95% C.I.	0.7703 to 0.8214	0.6135 to 0.6934	0.4796 to 0.5878	0.4987 to 0.6043	0.4318 to 0.5476
	r (precision)	0.7343	0.5352	0.5416	0.622	0.5329		r (precision)	0.7724	0.6275	0.4242	0.4764	0.4346		r (precision)	0.6973	0.4894	0.5642	0.5414	0.5592		r (precision)	0.5224	0.4063		r (precision)	0.5573	0.1241	0.4008	0.418	0.2876		r (precision)	0.7978	0.6575	0.536	0.557	0.4923
	r, 95% C.I.	0.7041 to 0.7618	0.4891 to 0.5783	0.4959 to 0.5843	0.5786 to 0.6620	0.4866 to 0.5762		r, 95% C.I.	0.7424 to 0.7993	0.5828 to 0.6683	0.3647 to 0.4803	0.4152 to 0.5332	0.3754 to 0.4903		r, 95% C.I.	0.6587 to 0.7322	0.4332 to 0.5418	0.5135 to 0.6109	0.4858 to 0.5926	0.5080 to 0.6065		r, 95% C.I.	0.4683 to 0.5725	0.3522 to 0.4705		r, 95% C.I.	0.4949 to 0.6140	0.03841 to 0.2081	0.3254 to 0.4711	0.3431 to 0.4876	0.2057 to 0.3656		r, 95% C.I.	0.7709 to 0.8219	0.6157 to 0.6956	0.4796 to 0.5879	0.5017 to 0.6077	0.4322 to 0.5481
	r, p value	<1.0E-14	<1.0E-14	<1.0E-14	<1.0E-14	<1.0E-14		r, p value	<1.0E-14	<1.0E-14	<1.0E-14	<1.0E-14	<1.0E-14		r, p value	<1.0E-14	<1.0E-14	<1.0E-14	<1.0E-14	<1.0E-14		r, p value	<1.0E-14	<1.0E-14		r, p value	<1.0E-14	0.0047	1e-14	<1.0E-14	4.09e-11		r, p value	<1.0E-14	<1.0E-14	1e-14	1e-14	1e-14
	Bias correction factor Cb (accuracy)	0.9778	0.9947	0.9957	0.9982	0.9965		Bias correction factor Cb (accuracy)	0.998	0.9978	0.9992	0.9992	0.9975		Bias correction factor Cb (accuracy)	0.9973	0.9961	0.9909	0.9877	0.9977		Bias correction factor Cb (accuracy)	0.9892	0.999		Bias correction factor Cb (accuracy)	0.96	0.9517	0.994	0.9975	0.9957		Bias correction factor Cb (accuracy)	0.9993	0.9966	0.9999	0.9941	0.9991
	Bland - Altman analysis (Method A: Left CCA index; Method B: Right CCA index)							Bland - Altman analysis (Method A: Left ICA index; Method B: Right ICA index)							Bland - Altman analysis (Method A: Left ECA index; Method B: Right ECA index)							Bland - Altman analysis (Method A: Left index; Method B: Right index)				Bland - Altman analysis (Method A: Left VA index; Method B: Right VA index)							Bland - Altman analysis (Method A: Left CFA index; Method B: Right CFA index)
	Differences							Differences							Differences							Differences				Differences							Differences
	Mean error (A-B)	5.0943	0.7121	0.005229	0.02731	0.07505		Mean error (A-B)	1.5164	0.4646	0.001173	0.0008459	0.01545		Mean error (A-B)	-0.647	0.4917	-0.008075	-0.1233	-0.8102		Mean error (A-B)	-0.02718	-0.0254		Mean error (A-B)	4.8917	1.7642	-0.007426	-0.02642	-0.09697		Mean error (A-B)	-0.8651	0.7785	-0.0003496	-0.1727	2.0923
	Mean error; 95% C.I.	3.9603 to 6.2283	0.2878 to 1.1365	0.001849 to 0.008609	-0.003225 to 0.05785	0.02009 to 0.1300		Mean error; 95% C.I.	0.3439 to 2.6889	-0.1191 to 1.0483	-0.004088 to 0.006434	-0.02081 to 0.02250	-0.02311 to 0.05402		Mean error; 95% C.I.	-2.0124 to 0.7184	0.08572 to 0.8978	-0.01208 to -0.004070	-0.1822 to -0.06428	-2.1253 to 0.5049		Mean error; 95% C.I.	-0.04076 to -0.01360	-0.09288 to 0.04208		Mean error; 95% C.I.	3.4369 to 6.3465	1.1284 to 2.4000	-0.01522 to 0.0003715	-0.07216 to 0.01932	-0.2236 to 0.02966		Mean error; 95% C.I.	-2.2118 to 0.4817	-0.03481 to 1.5918	-0.005476 to 0.004777	-0.4212 to 0.07585	-2.2680 to 6.4526
	Mean error; p value (H0: Mean=0)	<1.0E-14	0.001	0.0025	0.0795	0.0075		Mean error; p value (H0: Mean=0)	0.0113	0.1186	0.6618	0.9389	0.4318		Mean error; p value (H0: Mean=0)	0.3525	0.0177	8.26e-05	4.57e-05	0.2269		Mean error; p value (H0: Mean=0)	9.31e-05	0.4601		Mean error; p value (H0: Mean=0)	9.84e-11	7.76e-08	0.0619	0.257	0.1331		Mean error; p value (H0: Mean=0)	0.2077	0.0606	0.8935	0.1729	0.3464
	Lower limit (L.L.)	-30.4541	-12.5899	-0.1007	-0.8534	-1.6449		Lower limit (L.L.)	-31.0952	-15.7713	-0.1451	-0.5553	-1.051		Lower limit (L.L.)	-38.1054	-10.647	-0.1179	-1.6552	-36.8169		Lower limit (L.L.)	-0.3987	-1.8791		Lower limit (L.L.)	-28.1417	-12.673	-0.1835	-1.0498	-2.9414		Lower limit (L.L.)	-38.5159	-21.9008	-0.1326	-6.5172	-109.637
	L.L., 95% C.I.	-32.3929 to -28.5154	-13.3154 to -11.8644	-0.1065 to -0.09495	-0.9056 to -0.8011	-1.7388 to -1.5509		L.L., 95% C.I.	-33.0999 to -29.0905	-16.7693 to -14.7732	-0.1541 to -0.1361	-0.5923 to -0.5183	-1.1169 to -0.9850		L.L., 95% C.I.	-40.4400 to -35.7709	-11.3412 to -9.9528	-0.1248 to -0.1111	-1.7561 to -1.5544	-39.0654 to -34.5683		L.L., 95% C.I.	-0.4219 to -0.3755	-1.9945 to -1.7637		L.L., 95% C.I.	-30.6295 to -25.6538	-13.7603 to -11.5857	-0.1968 to -0.1701	-1.1281 to -0.9716	-3.1580 to -2.7249		L.L., 95% C.I.	-40.8185 to -36.2133	-23.2914 to -20.5103	-0.1414 to -0.1238	-6.9422 to -6.0922	-117.0923 to -102.1811
	Upper limit (U.L.)	40.6427	14.0142	0.1112	0.908	1.795		Upper limit (U.L.)	34.1279	16.7005	0.1474	0.557	1.0819		Upper limit (U.L.)	36.8114	11.6305	0.1018	1.4087	35.1964		Upper limit (U.L.)	0.3444	1.8283		Upper limit (U.L.)	37.9251	16.2015	0.1686	0.997	2.7475		Upper limit (U.L.)	36.7858	23.4578	0.1319	6.1718	113.821
	U.L., 95% C.I.	38.7040 to 42.5815	13.2887 to 14.7397	0.1054 to 0.1170	0.8558 to 0.9602	1.7010 to 1.8889		U.L., 95% C.I.	32.1232 to 36.1326	15.7024 to 17.6985	0.1384 to 0.1564	0.5200 to 0.5940	1.0159 to 1.1478		U.L., 95% C.I.	34.4768 to 39.1460	10.9363 to 12.3247	0.09494 to 0.1086	1.3079 to 1.5096	32.9478 to 37.4450		U.L., 95% C.I.	0.3211 to 0.3676	1.7129 to 1.9437		U.L., 95% C.I.	35.4372 to 40.4129	15.1142 to 17.2888	0.1553 to 0.1819	0.9188 to 1.0752	2.5309 to 2.9640		U.L., 95% C.I.	34.4832 to 39.0884	22.0673 to 24.8483	0.1231 to 0.1407	5.7468 to 6.5968	106.3658 to 121.2770
	Regression Equation	y=-1.9864+0.06470*x	y=-0.08920+0.02810*x	y=-0.001789+0.009556*x	y=-0.04143+0.03548*x	y=0.1317-0.01441*x		Regression Equation	y=0.2847+0.01406*x	y=-1.4149+0.05672*x	y=-0.02961+0.04996*x	y=-0.06156+0.05440*x	y=-0.2227+0.08872*x		Regression Equation	y=6.8627-0.08155*x	y=0.2824+0.01590*x	y=-0.02496+0.01981*x	y=0.04218-0.05955*x	y=-0.01210-0.06925*x		Regression Equation	y=0.02184-0.06033*x	y=-0.3050+0.08915*x		Regression Equation	y=-2.0863+0.1149*x	y=2.6167-0.05056*x	y=0.05544-0.08816*x	y=0.07365-0.06358*x	y=0.1870-0.07524*x		Regression Equation	y=-4.1455+0.02733*x	y=-1.4264-0.07325*x	y=-0.01449+0.01439*x	y=0.6208-0.1236*x	y=-0.2319+0.03032*x
	Intercept							Intercept							Intercept							Intercept				Intercept							Intercept
	Coefficient	-1.9864	-0.0892	-0.001789	-0.04143	0.1317		Coefficient	0.2847	-1.4149	-0.02961	-0.06156	-0.2227		Coefficient	6.8627	0.2824	-0.02496	0.04218	-0.0121		Coefficient	0.02184	-0.305		Coefficient	-2.0863	2.6167	0.05544	0.07365	0.187		Coefficient	-4.1455	-1.4264	-0.01449	0.6208	-0.2319
	SE	2.7904	1.024	0.0256	0.06668	0.1415		SE	2.3341	1.1771	0.02829	0.05429	0.1232		SE	2.9141	0.5987	0.03285	0.1204	0.8046		SE	0.03395	0.1509		SE	2.9374	1.3492	0.04144	0.09298	0.2578		SE	2.9589	1.0636	0.04193	0.2956	4.1356
	P	0.4767	0.9306	0.9443	0.5345	0.3523		P	0.903	0.2297	0.2957	0.2572	0.0712		P	0.0188	0.6372	0.4476	0.7262	0.988		P	0.5202	0.0436		P	0.4779	0.053	0.1815	0.4287	0.4685		P	0.1616	0.1803	0.7298	0.0361	0.9553
	95% CI	-7.4622 to 3.4895	-2.0987 to 1.9203	-0.05203 to 0.04845	-0.1723 to 0.08945	-0.1460 to 0.4095		95% CI	-4.2973 to 4.8667	-3.7256 to 0.8958	-0.08515 to 0.02593	-0.1682 to 0.04504	-0.4646 to 0.01926		95% CI	1.1420 to 12.5833	-0.8929 to 1.4578	-0.08944 to 0.03952	-0.1942 to 0.2786	-1.5916 to 1.5674		95% CI	-0.04480 to 0.08848	-0.6011 to -0.008837		95% CI	-7.8570 to 3.6845	-0.03392 to 5.2672	-0.02597 to 0.1369	-0.1090 to 0.2563	-0.3195 to 0.6936		95% CI	-9.9538 to 1.6628	-3.5142 to 0.6615	-0.09682 to 0.06784	0.04046 to 1.2012	-8.3525 to 7.8886
	Slope							Slope							Slope							Slope				Slope							Slope
	Coefficient	0.0647	0.0281	0.009556	0.03548	-0.01441		Coefficient	0.01406	0.05672	0.04996	0.0544	0.08872		Coefficient	-0.08155	0.0159	0.01981	-0.05955	-0.06925		Coefficient	-0.06033	0.08915		Coefficient	0.1149	-0.05056	-0.08816	-0.06358	-0.07524		Coefficient	0.02733	-0.07325	0.01439	-0.1236	0.03032
	SE	0.02495	0.0351	0.03478	0.03346	0.03527		SE	0.02576	0.03437	0.04572	0.04634	0.04533		SE	0.03074	0.04267	0.03847	0.04196	0.03879		SE	0.0409	0.04684		SE	0.04682	0.07769	0.05784	0.0572	0.06614		SE	0.02398	0.03256	0.0426	0.04166	0.0455
	P	0.0096	0.4236	0.7836	0.2893	0.683		P	0.5853	0.0993	0.2748	0.2408	0.0507		P	0.0081	0.7096	0.6068	0.1563	0.0746		P	0.1406	0.0574		P	0.0145	0.5154	0.1281	0.2669	0.2558		P	0.2548	0.0247	0.7356	0.0031	0.5054
	95% CI	0.01574 to 0.1136	-0.04077 to 0.09697	-0.05870 to 0.07782	-0.03020 to 0.1012	-0.08361 to 0.05480		95% CI	-0.03650 to 0.06463	-0.01076 to 0.1242	-0.03978 to 0.1397	-0.03659 to 0.1454	-0.0002689 to 0.1777		95% CI	-0.1419 to -0.02121	-0.06787 to 0.09967	-0.05571 to 0.09533	-0.1419 to 0.02285	-0.1454 to 0.006901		95% CI	-0.1406 to 0.01997	-0.002807 to 0.1811		95% CI	0.02292 to 0.2069	-0.2032 to 0.1021	-0.2018 to 0.02548	-0.1760 to 0.04880	-0.2052 to 0.05469		95% CI	-0.01974 to 0.07440	-0.1372 to -0.009337	-0.06925 to 0.09803	-0.2054 to -0.04180	-0.05903 to 0.1197
	CCC: Concordance correlation coefficient. r: Pearson coefficient. C.I.: confidence intervals. Ho: null hypothesis. L.L. and U.L.: lower and upper limit. SE: standard error. PSV: peak systolic velocity. EDV: end-diastolic velocity. RI, PI, SDI: resistive, pulsatile and systo-diastolic index.							CCC: Concordance correlation coefficient. r: Pearson coefficient. C.I.: confidence intervals. Ho: null hypothesis. L.L. and U.L.: lower and upper limit. SE: standard error. PSV: peak systolic velocity. EDV: end-diastolic velocity. RI, PI, SDI: resistive, pulsatile and systo-diastolic index.							CCC: Concordance correlation coefficient. r: Pearson coefficient. C.I.: confidence intervals. Ho: null hypothesis. L.L. and U.L.: lower and upper limit. SE: standard error. PSV: peak systolic velocity. EDV: end-diastolic velocity. RI, PI, SDI: resistive, pulsatile and systo-diastolic index.							CCC: Concordance correlation coefficient. r: Pearson coefficient. C.I.: confidence intervals. Ho: null hypothesis. L.L. and U.L.: lower and upper limit. SE: standard error. PSV: peak systolic velocity. EDV: end-diastolic velocity. RI, PI, SDI: resistive, pulsatile and systo-diastolic index.				CCC: Concordance correlation coefficient. r: Pearson coefficient. C.I.: confidence intervals. Ho: null hypothesis. L.L. and U.L.: lower and upper limit. SE: standard error. PSV: peak systolic velocity. EDV: end-diastolic velocity. RI, PI, SDI: resistive, pulsatile and systo-diastolic index.							CCC: Concordance correlation coefficient. r: Pearson coefficient. C.I.: confidence intervals. Ho: null hypothesis. L.L. and U.L.: lower and upper limit. SE: standard error. PSV: peak systolic velocity. EDV: end-diastolic velocity. RI, PI, SDI: resistive, pulsatile and systo-diastolic index.

## Sheet: Table_S11
	Table S11. Body side-, age- and/or sex-specific RIs: schematic diagram
	Need for:		Body side-specific RIs	Age and/or Sex- specific RIs
				Age	Sex	Age*Sex Interaction
	Common Carotid Artery
	PSV [cm/s]		Yes (ME L-R: 5.1 cm/s)	Yes	Yes	Yes
	EDV [cm/s]		Yes (ME L-R: 0.7 cm/s)	Yes	No	No
	RI		No (ME L-R: 0.005)	Yes	No	Yes
	PI		No	No	Yes	Yes
	SDI		No (ME L-R: 0.075)	No	No	Yes
	Internal Carotid Artery
	PSV [cm/s]		Yes (ME L-R: 1.5 cm/s)	Yes	Yes	Yes
	EDV [cm/s]		No	Yes	No	No
	RI		No	Yes	Yes	No
	PI		No	Yes	Yes	No
	SDI		No	Yes	Yes	No
	External Carotid Artery
	PSV [cm/s]		No	Yes	Yes	No
	EDV [cm/s]		No (ME L-R: 0.5 cm/s)	Yes	No	Yes
	RI		No (ME L-R: -0.008)	Yes	No	No
	PI		No (ME L-R: -0.1233)	Yes	Yes	No
	SDI		No	Yes	No	No
	ICA/CCA Ratios
	PSVR		No (ME L-R: -0.02718)	Yes	No	Yes
	SMR		No	Yes	No	No
	Vertebral Artery
	PSV [cm/s]		Yes (ME L-R: 4.89 cm/s)	Yes	Yes	Yes
	EDV [cm/s]		Yes (ME L-R: 1.76 cm/s)	Yes	Yes	Yes
	RI		No	Yes	No	Yes
	PI		No	No	No	Yes
	SDI		No	Yes	No	No
	Common Femoral Artery
	PSV [cm/s]		No	Yes	No	Yes
	PRV [cm/s]		No	Yes	No	No
	RI		No	No	No	No
	PI		No	Yes	No	No
	SDI		No	No	No	No
	Brachial Artery
	PSV [cm/s]		-----	Yes	No	No
	EDV [cm/s]		-----	No	No	No
	RI		-----	No	No	No
	ME L-R: mean error, left - right. PSV: peak systolic velocity. PRV: peak reversal velocity. EDV: end-diastolic velocity. RI, PI, SDI: resistive, pulsate, and systo-diastolic index. PSVR: PSV ratio. SMR: St Mary's Ratio.

## Sheet: Tables_S12_S18
	Table S12. Multiple regression models (with interaction terms between age and sex) as determinant of CCA BFV indexes: Reference Intervals subgroup								Table S13. Multiple regression models (with interaction terms between age and sex) as determinant of ICA BFV indexes: Reference Intervals subgroup								Table S14. Multiple regression models (with interaction terms between age and sex) as determinant of ECA BFV indexes: Reference Intervals subgroup								Table S15. Multiple regression models (with interaction terms between age and sex) as determinant of Velocity Ratios BFV indexes: Reference Intervals subgroup								Table S16. Multiple regression models (with interaction terms between age and sex) as determinant of VA BFV indexes: Reference Intervals subgroup								Table S17. Multiple regression models (with interaction terms between age and sex) as determinant of CFA BFV indexes: Reference Intervals subgroup								Table S18. Multiple regression models (with interaction terms between age and sex) as determinant of BA BFV indexes: Reference Intervals subgroup
	Mean (Left and Right) CCA PSV [cm/s]								Mean (Left and Right) ICA PSV [cm/s]								Mean (Left and Right) ECA PSV [cm/s]								Mean (Left and Right) PSVR								Mean (Left and Right) VA PSV [cm/s]								Mean (Left and Right) CFA PSV [cm/s]								Mean (Left and Right) BA PSV [cm/s]
	Model summary: Y: CCA PSV, X: Sex, W: Age								Model summary: Y: ICA PSV, X: Sex, W: Age								Model summary: Y: ECA PSV, X: Sex, W: Age								Model summary: Y: PSVR, X: Sex, W: Age								Model summary: Y: VA PSV, X: Sex, W: Age								Model summary: Y: CFA PSV, X: Sex, W: Age								Model summary: Y: BA PSV, X: Sex, W: Age
	R		R2			p			R		R2			p			R		R2			p			R		R2			p			R		R2			p			R		R2			p			R
	0.595		0.354			0			0.5793		0.3356			0			0.3128		0.0979			0			0.197		0.0388			0			0.5072		0.2573			0			0.3235		0.1047			0			0.4754
	Model								Model								Model								Model								Model								Model								Model
		coeff	se	t	p	LLCI	ULCI			coeff	se	t	p	LLCI	ULCI			coeff	se	t	p	LLCI	ULCI			coeff	se	t	p	LLCI	ULCI			coeff	se	t	p	LLCI	ULCI			coeff	se	t	p	LLCI	ULCI
	Constant	134.479	1.4009	95.9917	0	131.73	137.227		Constant	113.846	1.6324	69.7406	0	110.642	117.049		Constant	102.192	1.7085	59.8138	0	98.8389	105.545		Constant	0.8514	0.0141	60.3814	0	0.8237	0.8791		Constant	81.6156	1.525	53.518	0	78.6212	84.6099		Constant	132.94	2.1276	62.484	0	128.765	137.116		Constant
	Sex (1:female;0:male)	-7.0377	1.9491	-3.6108	0.0003	-10.8617	-3.2137		Sex (1:female;0:male)	-7.0666	2.3064	-3.0639	0.0022	-11.5931	-2.5401		Sex (1:female;0:male)	-8.3684	2.4075	-3.476	0.0005	-13.0934	-3.6434		Sex (1:female;0:male)	-0.0143	0.0199	-0.7169	0.4736	-0.0533	0.0248		Sex (1:female;0:male)	-7.844	2.142	-3.662	0.0003	-12.0498	-3.6382		Sex (1:female;0:male)	-0.7121	2.9643	-0.2402	0.8102	-6.5296	5.1053		Sex (1:female;0:male)
	Age (years)	-0.9065	0.0596	-15.2132	0	-1.0234	-0.7896		Age (years)	-1.0949	0.0663	-16.5255	0	-1.2249	-0.9649		Age (years)	-0.2189	0.0687	-3.188	0.0015	-0.3537	-0.0842		Age (years)	-0.0028	0.0006	-4.8742	0	-0.0039	-0.0017		Age (years)	-0.9075	0.0769	-11.7969	0	-1.0585	-0.7564		Age (years)	-0.7411	0.0873	-8.4935	0	-0.9124	-0.5699		Age (years)
	Sex*Age	-0.1622	0.0834	-1.9454	0.052	-0.3258	0.0014		Sex*Age	0.1899	0.0938	2.0254	0.0431	0.0059	0.374		Sex*Age	-0.1348	0.0972	-1.3863	0.166	-0.3256	0.056		Sex*Age	0.0029	0.0008	3.5294	0.0004	0.0013	0.0044		Sex*Age	0.2454	0.1056	2.3246	0.0204	0.0381	0.4526		Sex*Age	0.2842	0.1222	2.3247	0.0203	0.0443	0.5241		Sex*Age
	Conditional effect of focal predictor (Sex) at values of the moderator (Age):								Conditional effects of the focal predictor at values of the moderator(s):																Conditional effects of the focal predictor at values of the moderator(s):								Conditional effects of the focal predictor at values of the moderator(s):								Conditional effects of the focal predictor at values of the moderator(s):
	Age_year	Effect	se	t	p	LLCI	ULCI		Age_year	Effect	se	t	p	LLCI	ULCI		Mean (Left and Right) ECA EDV [cm/s]								Age_year	Effect	se	t	p	LLCI	ULCI		Age_year	Effect	se	t	p	LLCI	ULCI		Age_year	Effect	se	t	p	LLCI	ULCI		Mean (Left and Right) BA EDV [cm/s]
	3.9	-7.6703	1.6932	-4.5302	0	-10.9922	-4.3483		3.9	-6.3259	2.0221	-3.1284	0.0018	-10.2943	-2.3575		Model summary: Y: ECA EDV, X: Sex, W: Age								3.9	-0.0031	0.0174	-0.1792	0.8578	-0.0374	0.0311		3.9	-6.8871	1.8343	-3.7547	0.0002	-10.4886	-3.2855		3.9	0.3962	2.5995	0.1524	0.8789	-4.7053	5.4977		Model summary: Y: BA EDV, X: Sex, W: Age
	7.53	-8.259	1.4796	-5.5819	0	-11.162	-5.3561		7.53	-5.6365	1.7842	-3.1591	0.0016	-9.1381	-2.1349		R		R2			p			7.53	0.0072	0.0154	0.4706	0.638	-0.023	0.0375		7.185	-6.081	1.6114	-3.7736	0.0002	-9.2451	-2.917		7.53	1.4278	2.2971	0.6216	0.5344	-3.0803	5.9358		R
	11.16	-8.8478	1.3019	-6.796	0	-11.4022	-6.2935		11.16	-4.947	1.5842	-3.1226	0.0018	-8.0562	-1.8379		0.2554		0.0652			0			11.16	0.0176	0.0137	1.2888	0.1978	-0.0092	0.0444		10.47	-5.275	1.4386	-3.6669	0.0003	-8.0996	-2.4504		11.16	2.4594	2.0469	1.2015	0.2299	-1.5577	6.4764		0.127
	14.79	-9.4366	1.1764	-8.0216	0	-11.7447	-7.1285		14.79	-4.2576	1.438	-2.9607	0.0031	-7.0798	-1.4354		Model								13.7305	0.025	0.0127	1.9626	0.05	0	0.0499		13.755	-4.4689	1.3351	-3.3472	0.0009	-7.0905	-1.8474		14.79	3.491	1.87	1.8669	0.0622	-0.1789	7.1608		Model
	18.42	-10.0254	1.1207	-8.9454	0	-12.2242	-7.8266		18.42	-3.5681	1.363	-2.6178	0.009	-6.2432	-0.8931			coeff	se	t	p	LLCI	ULCI		14.79	0.028	0.0124	2.2557	0.0243	0.0036	0.0523		17.04	-3.6629	1.3177	-2.7799	0.0056	-6.2501	-1.0757		15.2979	3.6353	1.8524	1.9625	0.05	0	7.2706
	22.05	-10.6142	1.1451	-9.2689	0	-12.8609	-8.3674		22.05	-2.8787	1.3709	-2.0998	0.036	-5.5692	-0.1882		Constant	12.0342	0.3878	31.0284	0	11.273	12.7954		18.42	0.0384	0.0118	3.2616	0.0011	0.0153	0.0614		20.325	-2.8569	1.3894	-2.0563	0.0401	-5.5848	-0.1289		18.42	4.5225	1.7882	2.5291	0.0116	1.0131	8.0319		Constant
	25.68	-11.203	1.2449	-8.9988	0	-13.6455	-8.7604		22.8968	-2.7179	1.3849	-1.9625	0.05	-5.4357	0		Sex (1:female;0:male)	-0.2536	0.5465	-0.464	0.6428	-1.3262	0.819		22.05	0.0487	0.0118	4.1191	0	0.0255	0.0719		20.7331	-2.7567	1.404	-1.9635	0.05	-5.5135	0		22.05	5.5541	1.8145	3.061	0.0023	1.9931	9.1152		Sex (1:female;0:male)
	29.31	-11.7918	1.4041	-8.3978	0	-14.5467	-9.0369		25.68	-2.1893	1.4604	-1.4991	0.1342	-5.0554	0.6769		Age (years)	0.0955	0.0156	6.1278	0	0.0649	0.1261		25.68	0.0591	0.0126	4.6889	0	0.0344	0.0838		23.61	-2.0508	1.5378	-1.3336	0.1828	-5.0703	0.9686		25.68	6.5857	1.9445	3.3869	0.0007	2.7696	10.4018		Age (years)
	32.94	-12.3806	1.6052	-7.713	0	-15.5299	-9.2313		29.31	-1.4998	1.618	-0.927	0.3542	-4.6752	1.6756		Sex*Age	-0.0524	0.0221	-2.3733	0.0178	-0.0957	-0.0091		29.31	0.0695	0.014	4.9743	0	0.0421	0.0969		26.895	-1.2448	1.7435	-0.714	0.4755	-4.6682	2.1785		29.31	7.6173	2.1595	3.5273	0.0004	3.3792	11.8554		Sex*Age
	36.57	-12.9693	1.8343	-7.0704	0	-16.5682	-9.3705		32.94	-0.8104	1.8261	-0.4438	0.6573	-4.3943	2.7735		Conditional effects of the focal predictor at values of the moderator(s):								32.94	0.0798	0.0158	5.0648	0	0.0489	0.1108		30.18	-0.4388	1.9888	-0.2206	0.8255	-4.3437	3.4662		32.94	8.6489	2.4372	3.5488	0.0004	3.8659	13.4319
	40.2	-13.5581	2.0823	-6.5111	0	-17.6436	-9.4727		36.57	-0.1209	2.0696	-0.0584	0.9534	-4.1827	3.9408		Age_year	Effect	se	t	p	LLCI	ULCI		36.57	0.0902	0.0179	5.0492	0	0.0551	0.1253		33.465	0.3673	2.2608	0.1625	0.871	-4.0718	4.8063		36.57	9.6805	2.7586	3.5092	0.0005	4.2667	15.0944		Mean (Left and Right) BA RI
	43.83	-14.1469	2.3432	-6.0374	0	-18.7442	-9.5496		40.2	0.5685	2.3375	0.2432	0.8079	-4.0189	5.1559		3.9	-0.4578	0.4798	-0.9542	0.3402	-1.3995	0.4839		40.2	0.1006	0.0202	4.9844	0	0.061	0.1402		36.75	1.1733	2.551	0.4599	0.6457	-3.8355	6.1821		40.2	10.7121	3.1103	3.4441	0.0006	4.6081	16.8161		Model summary: Y: BA RI, X: Sex, W: Age
	47.46	-14.7357	2.6131	-5.6392	0	-19.8626	-9.6089		43.83	1.2579	2.6222	0.4797	0.6315	-3.8882	6.4041		7.53	-0.648	0.4241	-1.528	0.1269	-1.4802	0.1843		43.83	0.1109	0.0226	4.9013	0	0.0665	0.1554		40.035	1.9793	2.8538	0.6936	0.4882	-3.6241	7.5828		43.83	11.7437	3.4831	3.3716	0.0008	4.9081	18.5793		R
	51.09	-15.3245	2.8895	-5.3035	0	-20.9937	-9.6553		47.46	1.9474	2.9188	0.6672	0.5048	-3.781	7.6757		9.8701	-0.7705	0.3926	-1.9626	0.05	-1.5411	0		47.46	0.1213	0.0252	4.8146	0	0.0719	0.1708		43.32	2.7854	3.1657	0.8799	0.3792	-3.4304	9.0012		47.46	12.7753	3.8709	3.3004	0.001	5.1787	20.3719		0.126
	54.72	-15.9133	3.1707	-5.0188	0	-22.1342	-9.6924		51.09	2.6368	3.2242	0.8178	0.4137	-3.6907	8.9644		11.16	-0.8381	0.3772	-2.2221	0.0265	-1.5784	-0.0978		51.09	0.1317	0.0278	4.7313	0	0.0771	0.1863		46.605	3.5914	3.4842	1.0308	0.303	-3.2497	10.4325		51.09	13.8069	4.2695	3.2338	0.0013	5.4278	22.186		Model
	58.35	-16.5021	3.4555	-4.7755	0	-23.2818	-9.7224		54.72	3.3263	3.5359	0.9407	0.3471	-3.6131	10.2656		14.79	-1.0282	0.3428	-2.9993	0.0028	-1.7011	-0.3554		54.72	0.142	0.0305	4.6539	0	0.0821	0.2019		49.89	4.3974	3.8076	1.1549	0.2485	-3.0786	11.8735		54.72	14.8385	4.6764	3.1731	0.0016	5.661	24.016
	61.98	-17.0909	3.7432	-4.5659	0	-24.4349	-9.7468		58.35	4.0157	3.8525	1.0424	0.2975	-3.5449	11.5763		18.42	-1.2184	0.325	-3.7486	0.0002	-1.8562	-0.5805		58.35	0.1524	0.0333	4.5833	0	0.0872	0.2177		53.175	5.2035	4.1348	1.2585	0.2087	-2.915	13.322		58.35	15.8701	5.0894	3.1183	0.0019	5.8821	25.8581		Constant
	65.61	-17.6796	4.033	-4.3837	0	-25.5923	-9.767		61.98	4.7051	4.1728	1.1276	0.2598	-3.4842	12.8945		22.05	-1.4085	0.3265	-4.3144	0	-2.0492	-0.7678		61.98	0.1628	0.036	4.5193	0	0.0921	0.2335		56.46	6.0095	4.4649	1.3459	0.1788	-2.7572	14.7762		61.98	16.9017	5.5072	3.069	0.0022	6.0937	27.7096		Sex (1:female;0:male)
	69.24	-18.2684	4.3246	-4.2243	0	-26.7532	-9.7837		65.61	5.3946	4.4961	1.1998	0.2305	-3.4292	14.2184		25.68	-1.5986	0.3469	-4.608	0	-2.2795	-0.9177		65.61	0.1732	0.0388	4.4616	0	0.097	0.2493		59.745	6.8156	4.7974	1.4207	0.1559	-2.604	16.2351		65.61	17.9333	5.9287	3.0248	0.0026	6.298	29.5685		Age (years)
	72.87	-18.8572	4.6176	-4.0838	0	-27.9169	-9.7976		69.24	6.084	4.8217	1.2618	0.2073	-3.3789	15.5469		29.31	-1.7887	0.3834	-4.6659	0	-2.5412	-1.0363		69.24	0.1835	0.0416	4.4094	0	0.1018	0.2652		63.03	7.6216	5.1318	1.4852	0.138	-2.4545	17.6977		69.24	18.9648	6.3533	2.985	0.0029	6.4963	31.4334		Sex*Age
	76.5	-19.446	4.9118	-3.9591	0.0001	-29.0828	-9.8092		72.87	6.7735	5.1493	1.3154	0.1887	-3.3322	16.8792		32.94	-1.9789	0.4318	-4.5833	0	-2.8263	-1.1315		72.87	0.1939	0.0444	4.3622	0	0.1067	0.2811		66.315	8.4276	5.4677	1.5414	0.1237	-2.308	19.1633		72.87	19.9964	6.7803	2.9492	0.0033	6.6898	33.303
									76.5	7.4629	5.4784	1.3622	0.1735	-3.2887	18.2145		36.57	-2.169	0.4886	-4.4395	0	-3.1279	-1.2101		76.5	0.2043	0.0473	4.3194	0	0.1115	0.2971		69.6	9.2337	5.8048	1.5907	0.1121	-2.164	20.6314		76.5	21.028	7.2094	2.9167	0.0036	6.8794	35.1767
	Mean (Left and Right) CCA EDV [cm/s]																40.2	-2.3591	0.5512	-4.28	0	-3.441	-1.2773		Conditional effects of the focal predictor at values of the moderator(s):								Conditional effects of the focal predictor at values of the moderator(s):
	Model summary: Y: CCA EDV, X: Sex, W: Age								Mean (Left and Right) ICA EDV [cm/s]								43.83	-2.5493	0.6179	-4.1258	0	-3.762	-1.3366		Mean (Left and Right) SMR								Mean (Left and Right) VA EDV [cm/s]								Mean (Left and Right) CFA PRV [cm/s]
	R		R2			p			Model summary: Y: ICA EDV, X: Sex, W: Age								47.46	-2.7394	0.6874	-3.9849	0.0001	-4.0886	-1.3902		Model summary: Y: SMR, X: Sex, W: Age								Model summary: Y: VA EDV, X: Sex, W: Age								Model summary: Y: CFA PRV, X: Sex, W: Age
	0.448		0.2007			0			R		R2			p			51.09	-2.9295	0.7591	-3.8593	0.0001	-4.4193	-1.4397		R		R2			p			R		R2			p			R		R2			p
	Model								0.4909		0.241			0			54.72	-3.1197	0.8323	-3.7484	0.0002	-4.7531	-1.4862		0.2381		0.0567			0			0.299		0.0894			0			0.3374		0.1138			0
		coeff	se	t	p	LLCI	ULCI		Model								58.35	-3.3098	0.9066	-3.6507	0.0003	-5.0892	-1.5304		Model								Model								Model
	Constant	33.5585	0.4177	80.332	0	32.7388	34.3781			coeff	se	t	p	LLCI	ULCI		61.98	-3.4999	0.9819	-3.5645	0.0004	-5.427	-1.5728			coeff	se	t	p	LLCI	ULCI			coeff	se	t	p	LLCI	ULCI			coeff	se	t	p	LLCI	ULCI
	Sex (1:female;0:male)	-0.8535	0.5812	-1.4685	0.1422	-1.9938	0.2868		Constant	41.3065	0.6684	61.796	0	39.9947	42.6184		65.61	-3.69	1.0579	-3.4882	0.0005	-5.7663	-1.6138		Constant	3.4873	0.0606	57.5808	0	3.3684	3.6062		Constant	20.5445	0.4546	45.19	0	19.6518	21.4371		Constant	-23.5678	1.0058	-23.4322	0	-25.5417	-21.594
	Age (years)	-0.2174	0.0178	-12.2356	0	-0.2523	-0.1825		Sex (1:female;0:male)	-1.0544	0.9444	-1.1165	0.2645	-2.9079	0.7991		69.24	-3.8802	1.1344	-3.4205	0.0007	-6.1066	-1.6537		Sex (1:female;0:male)	-0.1552	0.0855	-1.8157	0.0697	-0.3229	0.0126		Sex (1:female;0:male)	-1.5883	0.6386	-2.4874	0.0131	-2.8421	-0.3345		Sex (1:female;0:male)	0.8922	1.4013	0.6367	0.5245	-1.8579	3.6423
	Sex*Age	0.0096	0.0249	0.3873	0.6986	-0.0392	0.0584		Age (years)	-0.363	0.0271	-13.3806	0	-0.4162	-0.3098		72.87	-4.0703	1.2114	-3.36	0.0008	-6.4479	-1.6927		Age (years)	-0.0146	0.0025	-5.9221	0	-0.0194	-0.0097		Age (years)	-0.1744	0.0229	-7.606	0	-0.2194	-0.1294		Age (years)	-0.3466	0.0412	-8.4028	0	-0.4276	-0.2657
									Sex*Age	0.0749	0.0384	1.9512	0.0513	-0.0004	0.1503		76.5	-4.2604	1.2888	-3.3058	0.001	-6.7899	-1.731		Sex*Age	0.0041	0.0035	1.1902	0.2343	-0.0027	0.011		Sex*Age	0.112	0.0315	3.5605	0.0004	0.0503	0.1738		Sex*Age	0.1045	0.0578	1.8088	0.0708	-0.0089	0.218
	Mean (Left and Right) CCA RI								Conditional effects of the focal predictor at values of the moderator(s):																Conditional effects of the focal predictor at values of the moderator(s):								Conditional effects of the focal predictor at values of the moderator(s):								Conditional effects of the focal predictor at values of the moderator(s):
	Model summary: Y: CCA RI, X: Sex, W: Age								Age_year	Effect	se	t	p	LLCI	ULCI		Mean (Left and Right) ECA RI																Age_year	Effect	se	t	p	LLCI	ULCI		Age_year	Effect	se	t	p	LLCI	ULCI
	R		R2			p			3.9	-0.7622	0.828	-0.9206	0.3575	-2.3872	0.8627		Model summary: Y: ECA RI, X: Sex, W: Age																3.9	-1.1514	0.5468	-2.1056	0.0356	-2.225	-0.0777		3.9	1.2999	1.2289	1.0578	0.2904	-1.1118	3.7116
	0.2669		0.0712			0			7.53	-0.4903	0.7306	-0.6711	0.5024	-1.9241	0.9436		R		R2			p											5.0109	-1.0269	0.523	-1.9635	0.05	-2.0538	0		7.53	1.6794	1.0859	1.5465	0.1223	-0.4518	3.8105
	Model								11.16	-0.2183	0.6487	-0.3365	0.7366	-1.4914	1.0548		0.352		0.1239			0											7.185	-0.7833	0.4804	-1.6306	0.1034	-1.7266	0.1599		10.1768	1.956	0.9967	1.9625	0.05	0	3.9121
		coeff	se	t	p	LLCI	ULCI		14.79	0.0537	0.5888	0.0911	0.9274	-1.102	1.2093		Model																10.47	-0.4153	0.4289	-0.9684	0.3332	-1.2573	0.4267		11.16	2.0588	0.9676	2.1277	0.0336	0.1598	3.9578
	Constant	0.7506	0.0035	215.405	0	0.7438	0.7575		18.42	0.3256	0.5581	0.5834	0.5597	-0.7697	1.421			coeff	se	t	p	LLCI	ULCI										13.755	-0.0473	0.398	-0.1187	0.9055	-0.8288	0.7343		14.79	2.4383	0.884	2.7582	0.0059	0.7034	4.1732
	Sex (1:female;0:male)	-0.0063	0.0048	-1.2905	0.1971	-0.0158	0.0033		22.05	0.5976	0.5614	1.0645	0.2874	-0.5041	1.6993		Constant	0.8809	0.004	222.576	0	0.8731	0.8886										17.04	0.3208	0.3928	0.8166	0.4144	-0.4505	1.0921		18.42	2.8177	0.8454	3.3332	0.0009	1.1587	4.4768
	Age (years)	-0.0003	0.0001	-1.9704	0.049	-0.0006	0		25.68	0.8696	0.598	1.4541	0.1463	-0.3041	2.0432		Sex (1:female;0:male)	-0.0085	0.0056	-1.5232	0.1281	-0.0194	0.0025										20.325	0.6888	0.4142	1.6631	0.0968	-0.1244	1.5021		22.05	3.1972	0.8578	3.7273	0.0002	1.5138	4.8806
	Sex*Age	-0.0006	0.0002	-3.1305	0.0018	-0.0011	-0.0002		29.31	1.1415	0.6625	1.723	0.0852	-0.1587	2.4418		Age (years)	-0.0014	0.0002	-8.5008	0	-0.0017	-0.001										21.722	0.8453	0.4305	1.9635	0.05	0	1.6907		25.68	3.5767	0.9192	3.8909	0.0001	1.7727	5.3807
	Conditional effects of the focal predictor at values of the moderator(s):								32.94	1.4135	0.7478	1.8903	0.059	-0.054	2.881		Sex*Age	0.0002	0.0002	0.9221	0.1281	-0.0002	0.0006										23.61	1.0569	0.4584	2.3054	0.0214	0.1567	1.957		29.31	3.9561	1.0209	3.8752	0.0001	1.9526	5.9596
	Age_year	Effect	se	t	p	LLCI	ULCI		35.3906	1.5971	0.8138	1.9625	0.05	0	3.1942																		26.895	1.4249	0.5198	2.7415	0.0063	0.4044	2.4455		32.94	4.3356	1.1521	3.7631	0.0002	2.0745	6.5967
	3.9	-0.0088	0.0042	-2.0868	0.0371	-0.0171	-0.0005		36.57	1.6855	0.8475	1.9888	0.047	0.0223	3.3487		Mean (Left and Right) ECA PI																30.18	1.793	0.5929	3.0241	0.0026	0.6288	2.9571		36.57	4.7151	1.3041	3.6156	0.0003	2.1557	7.2744
	7.53	-0.0111	0.0037	-3.0283	0.0025	-0.0184	-0.0039		40.2	1.9574	0.9571	2.0451	0.0411	0.079	3.8359		Model summary: Y: ECA PI, X: Sex, W: Age																33.465	2.161	0.674	3.2064	0.0014	0.8377	3.4843		40.2	5.0945	1.4704	3.4648	0.0006	2.2089	7.9801
	11.16	-0.0135	0.0032	-4.1693	0	-0.0199	-0.0071		43.83	2.2294	1.0737	2.0763	0.0381	0.1222	4.3366		R		R2			p											36.75	2.529	0.7605	3.3256	0.0009	1.0359	4.0222		43.83	5.474	1.6466	3.3245	0.0009	2.2425	8.7054
	14.79	-0.0159	0.0029	-5.4196	0	-0.0216	-0.0101		47.46	2.5014	1.1952	2.0929	0.0366	0.1557	4.847		0.3181		0.1012			0											40.035	2.8971	0.8508	3.4053	0.0007	1.2266	4.5675		47.46	5.8534	1.8299	3.1988	0.0014	2.2622	9.4446
	18.42	-0.0182	0.0028	-6.5342	0	-0.0237	-0.0127		51.09	2.7733	1.3202	2.1007	0.0359	0.1824	5.3643		Model																43.32	3.2651	0.9437	3.4598	0.0006	1.4121	5.1181		51.09	6.2329	2.0184	3.0881	0.0021	2.2718	10.194
	22.05	-0.0206	0.0028	-7.2223	0	-0.0262	-0.015		54.72	3.0453	1.4479	2.1033	0.0357	0.2038	5.8868			coeff	se	t	p	LLCI	ULCI										46.605	3.6332	1.0387	3.4979	0.0005	1.5938	5.6726		54.72	6.6124	2.2107	2.9911	0.0029	2.2738	10.9509
	25.68	-0.0229	0.0031	-7.4044	0	-0.029	-0.0169		58.35	3.3173	1.5775	2.1029	0.0357	0.2214	6.4132		Constant	3.1048	0.0562	55.2422	0	2.9945	3.2151										49.89	4.0012	1.1351	3.525	0.0005	1.7725	6.2299		58.35	6.9918	2.4059	2.9061	0.0037	2.2701	11.7135
	29.31	-0.0253	0.0035	-7.2396	0	-0.0321	-0.0184		61.98	3.5892	1.7087	2.1006	0.0359	0.2359	6.9426		Sex (1:female;0:male)	-0.2438	0.0797	-3.059	0.0023	-0.4002	-0.0874										53.175	4.3693	1.2326	3.5447	0.0004	1.949	6.7895		61.98	7.3713	2.6034	2.8314	0.0047	2.262	12.4806
	32.94	-0.0276	0.004	-6.9232	0	-0.0355	-0.0198		65.61	3.8612	1.841	2.0973	0.0362	0.2481	7.4743		Age (years)	-0.013	0.0023	-5.7831	0	-0.0174	-0.0086										56.46	4.7373	1.331	3.5591	0.0004	2.1238	7.3508		65.61	7.7507	2.8027	2.7654	0.0058	2.2503	13.2511
	36.57	-0.03	0.0046	-6.5749	0	-0.039	-0.021		69.24	4.1332	1.9744	2.0934	0.0366	0.2584	8.008		Sex*Age	0	0.0032	0.0039	0.9969	-0.0062	0.0063										59.745	5.1053	1.4302	3.5698	0.0004	2.2973	7.9134		69.24	8.1302	3.0034	2.707	0.0069	2.2359	14.0245
	40.2	-0.0324	0.0052	-6.2468	0	-0.0425	-0.0222		72.87	4.4051	2.1085	2.0892	0.037	0.2671	8.5432																		63.03	5.4734	1.5298	3.5778	0.0004	2.4696	8.4772		72.87	8.5097	3.2053	2.6549	0.0081	2.2192	14.8002
	43.83	-0.0347	0.0058	-5.9557	0	-0.0461	-0.0233		76.5	4.6771	2.2433	2.085	0.0373	0.2746	9.0796		Mean (Left and Right) ECA SDI																66.315	5.8414	1.63	3.5837	0.0004	2.641	9.0418		76.5	8.8891	3.4081	2.6082	0.0092	2.2005	15.5777
	47.46	-0.0371	0.0065	-5.7031	0	-0.0498	-0.0243										Model summary: Y: ECA SDI, X: Sex, W: Age																69.6	6.2095	1.7305	3.5883	0.0004	2.8117	9.6073
	51.09	-0.0394	0.0072	-5.4855	0	-0.0535	-0.0253		Mean (Left and Right) ICA RI								R		R2			p											Conditional effects of the focal predictor at values of the moderator(s):								Mean (Left and Right) CFA RI
	54.72	-0.0418	0.0079	-5.2978	0	-0.0573	-0.0263		Model summary: Y: ICA RI, X: Sex, W: Age								0.1987		0.0395			0											Mean (Left and Right) VA RI								Model summary: Y: CFA RI, X: Sex, W: Age
	58.35	-0.0441	0.0086	-5.1353	0	-0.061	-0.0273		R		R2			p			Model																Model summary: Y: VA RI, X: Sex, W: Age								R		R2			p
	61.98	-0.0465	0.0093	-4.9938	0	-0.0648	-0.0282		0.2241		0.0502			0				coeff	se	t	p	LLCI	ULCI										R		R2			p			0.0444		0.002			0.6533
	65.61	-0.0489	0.01	-4.8699	0	-0.0685	-0.0292		Model								Constant	16.0543	1.2301	13.0507	0	13.64	18.4686										0.323		0.1043			0			Model
	69.24	-0.0512	0.0108	-4.7606	0	-0.0723	-0.0301			coeff	se	t	p	LLCI	ULCI		Sex (1:female;0:male)	-2.6433	1.7334	-1.5249	0.1276	-6.0453	0.7588										Model									coeff	se	t	p	LLCI	ULCI
	72.87	-0.0536	0.0115	-4.6637	0	-0.0761	-0.031		Constant	0.6384	0.0047	135.425	0	0.6292	0.6477		Age (years)	-0.2264	0.0494	-4.5788	0	-0.3235	-0.1294											coeff	se	t	p	LLCI	ULCI		Constant	0.9784	0.0059	165.063	0	0.9668	0.9901
	76.5	-0.0559	0.0122	-4.5773	0	-0.0799	-0.032		Sex (1:female;0:male)	-0.0198	0.0067	-2.9748	0.003	-0.0329	-0.0067		Sex*Age	0.0483	0.07	0.6901	0.4903	-0.0891	0.1857										Constant	0.7462	0.0063	117.65	0	0.7337	0.7586		Sex (1:female;0:male)	0.0054	0.0083	0.6522	0.5145	-0.0109	0.0218
									Age (years)	-0.0007	0.0002	-3.5903	0.0003	-0.0011	-0.0003		Conditional effects of the focal predictor at values of the moderator(s):																Sex (1:female;0:male)	-0.0089	0.0089	-0.9966	0.3193	-0.0264	0.0086		Age (years)	0.0003	0.0002	1.2093	0.2269	-0.0002	0.0008
	Mean (Left and Right) CCA PI								Sex*Age	0	0.0003	0.108	0.9141	-0.0005	0.0006																		Age (years)	-0.0011	0.0003	-3.5482	0.0004	-0.0018	-0.0005		Sex*Age	-0.0004	0.0003	-1.0616	0.2887	-0.001	0.0003
	Model summary: Y: CCA PI, X: Sex, W: Age																																Sex*Age	-0.0009	0.0004	-2.0686	0.039	-0.0018	0
	R		R2			p			Mean (Left and Right) ICA PI																								Conditional effects of the focal predictor at values of the moderator(s):								Mean (Left and Right) CFA PI
	0.3008		0.0905			0			Model summary: Y: ICA PI, X: Sex, W: Age																								Age_year	Effect	se	t	p	LLCI	ULCI		Model summary: Y: CFA PI, X: Sex, W: Age
	Model								R		R2			p																			3.9	-0.0124	0.0076	-1.628	0.104	-0.0274	0.0026		R		R2			p
		coeff	se	t	p	LLCI	ULCI		0.2137		0.0457			0																			5.6218	-0.014	0.0071	-1.9635	0.05	-0.028	0		0.2262		0.0512			0
	Constant	2.0051	0.0328	61.0771	0	1.9407	2.0695		Model																								7.185	-0.0154	0.0067	-2.2982	0.0219	-0.0286	-0.0022		Model
	Sex (1:female;0:male)	-0.1327	0.046	-2.8816	0.004	-0.223	-0.0423			coeff	se	t	p	LLCI	ULCI																		10.47	-0.0184	0.006	-3.073	0.0022	-0.0301	-0.0066			coeff	se	t	p	LLCI	ULCI
	Age (years)	0.0012	0.0014	0.8412	0.4005	-0.0016	0.0039		Constant	1.254	0.0222	56.4045	0	1.2104	1.2977																		13.755	-0.0214	0.0056	-3.8483	0.0001	-0.0323	-0.0105		Constant	5.1716	0.4202	12.3069	0	4.3468	5.9965
	Sex*Age	-0.0066	0.002	-3.3524	0.0008	-0.0104	-0.0027		Sex (1:female;0:male)	-0.0805	0.0317	-2.5397	0.0113	-0.1427	-0.0183																		17.04	-0.0244	0.0055	-4.4437	0	-0.0351	-0.0136		Sex (1:female;0:male)	0.2228	0.5901	0.3775	0.7059	-0.9356	1.3811
	Conditional effects of the focal predictor at values of the moderator(s):								Age (years)	-0.0029	0.0009	-3.24	0.0012	-0.0046	-0.0011																		20.325	-0.0273	0.0058	-4.7307	0	-0.0387	-0.016		Age (years)	0.0935	0.0171	5.472	0	0.06	0.127
	Age_year	Effect	se	t	p	LLCI	ULCI		Sex*Age	-0.0001	0.0013	-0.0677	0.946	-0.0026	0.0024																		23.61	-0.0303	0.0064	-4.7404	0	-0.0429	-0.0178		Sex*Age	-0.0369	0.024	-1.5401	0.1239	-0.0839	0.0101
	3.9	-0.1583	0.0402	-3.935	0.0001	-0.2372	-0.0793																										26.895	-0.0333	0.0073	-4.5925	0	-0.0475	-0.0191
	7.53	-0.1821	0.0354	-5.1389	0	-0.2516	-0.1126		Mean (Left and Right) ICA SDI																								30.18	-0.0363	0.0083	-4.3868	0	-0.0525	-0.02		Mean (Left and Right) CFA SDI
	11.16	-0.2059	0.0315	-6.529	0	-0.2678	-0.144		Model summary: Y: ICA SDI, X: Sex, W: Age																								33.465	-0.0393	0.0094	-4.1763	0	-0.0577	-0.0208		Model summary: Y: CFA SDI, X: Sex, W: Age
	14.79	-0.2298	0.0289	-7.9503	0	-0.2865	-0.1731		R		R2			p																			36.75	-0.0422	0.0106	-3.9824	0.0001	-0.0631	-0.0214		R		R2			p
	18.42	-0.2536	0.0279	-9.0993	0	-0.3083	-0.1989		0.2351		0.0553			0																			40.035	-0.0452	0.0119	-3.8111	0.0002	-0.0685	-0.0219		0.1565		0.0245			0.006
	22.05	-0.2775	0.0286	-9.6919	0	-0.3337	-0.2213		Model																								43.32	-0.0482	0.0132	-3.6622	0.0003	-0.0741	-0.0224		Model
	25.68	-0.3013	0.031	-9.7073	0	-0.3622	-0.2404			coeff	se	t	p	LLCI	ULCI																		46.605	-0.0512	0.0145	-3.5334	0.0004	-0.0796	-0.0227			coeff	se	t	p	LLCI	ULCI
	29.31	-0.3252	0.0348	-9.3535	0	-0.3934	-0.2569		Constant	2.874	0.0355	80.8943	0	2.8043	2.9437																		49.89	-0.0542	0.0158	-3.4216	0.0007	-0.0853	-0.0231		Constant	79.937	5.6927	14.0421	0	68.7525	91.1215
	32.94	-0.349	0.0394	-8.8514	0	-0.4264	-0.2716		Sex (1:female;0:male)	-0.1652	0.0502	-3.2904	0.001	-0.2637	-0.0667																		53.175	-0.0572	0.0172	-3.3243	0.0009	-0.0909	-0.0234		Sex (1:female;0:male)	-12.5732	8.1089	-1.5505	0.1216	-28.5049	3.3584
	36.57	-0.3728	0.0447	-8.333	0	-0.4606	-0.285		Age (years)	-0.0056	0.0014	-3.8536	0.0001	-0.0084	-0.0027																		56.46	-0.0601	0.0186	-3.2392	0.0013	-0.0966	-0.0237		Age (years)	0.2331	0.1889	1.2341	0.2178	-0.138	0.6042
	40.2	-0.3967	0.0505	-7.8549	0	-0.4958	-0.2976		Sex*Age	0.0006	0.002	0.2773	0.7816	-0.0034	0.0046																		59.745	-0.0631	0.02	-3.1642	0.0016	-0.1023	-0.024		Sex*Age	0.3684	0.2641	1.395	0.1636	-0.1505	0.8872
	43.83	-0.4205	0.0566	-7.4339	0	-0.5315	-0.3095																										63.03	-0.0661	0.0213	-3.0978	0.002	-0.108	-0.0242
	47.46	-0.4444	0.0629	-7.0697	0	-0.5677	-0.321																										66.315	-0.0691	0.0227	-3.0387	0.0025	-0.1137	-0.0244
	51.09	-0.4682	0.0693	-6.7561	0	-0.6042	-0.3322																										69.6	-0.0721	0.0241	-2.9857	0.0029	-0.1195	-0.0247
	54.72	-0.492	0.0759	-6.4857	0	-0.6409	-0.3432																										Conditional effects of the focal predictor at values of the moderator(s):
	58.35	-0.5159	0.0825	-6.2515	0	-0.6778	-0.3539																										Mean (Left and Right) VA PI
	61.98	-0.5397	0.0892	-6.0475	0	-0.7148	-0.3646																										Model summary: Y: VA PI, X: Sex, W: Age
	65.61	-0.5636	0.096	-5.8687	0	-0.752	-0.3751																										R		R2			p
	69.24	-0.5874	0.1029	-5.711	0	-0.7892	-0.3856																										0.2982		0.0889			0
	72.87	-0.6112	0.1097	-5.5711	0	-0.8265	-0.3959																										Model
	76.5	-0.6351	0.1166	-5.4462	0	-0.8639	-0.4063																											coeff	se	t	p	LLCI	ULCI
																																	Constant	1.7108	0.0365	46.8582	0	1.6392	1.7825
	Mean (Left and Right) CCA SDI																																Sex (1:female;0:male)	-0.0652	0.0512	-1.2747	0.2029	-0.1657	0.0352
	Model summary: Y: CCA SDI, X: Sex, W: Age																																Age (years)	-0.0033	0.0018	-1.819	0.0694	-0.0069	0.0003
	R		R2			p																											Sex*Age	-0.0064	0.0025	-2.5567	0.0108	-0.0114	-0.0015
	0.1897		0.036			0																											Conditional effects of the focal predictor at values of the moderator(s):
	Model																																Age_year	Effect	se	t	p	LLCI	ULCI
		coeff	se	t	p	LLCI	ULCI																										3.9	-0.0903	0.0438	-2.0612	0.0397	-0.1764	-0.0043
	Constant	4.1842	0.0716	58.4177	0	4.0436	4.3247																										7.185	-0.1115	0.0385	-2.8951	0.0039	-0.1871	-0.0359
	Sex (1:female;0:male)	-0.1224	0.0996	-1.2278	0.2198	-0.3179	0.0732																										10.47	-0.1326	0.0344	-3.8583	0.0001	-0.2001	-0.0651
	Age (years)	-0.0027	0.003	-0.8859	0.3759	-0.0087	0.0033																										13.755	-0.1538	0.0319	-4.8213	0	-0.2164	-0.0912
	Sex*Age	-0.0093	0.0043	-2.1715	0.0301	-0.0176	-0.0009																										17.04	-0.1749	0.0315	-5.5599	0	-0.2367	-0.1132
	Conditional effects of the focal predictor at values of the moderator(s):																																20.325	-0.1961	0.0332	-5.9139	0	-0.2612	-0.131
	Age_year	Effect	se	t	p	LLCI	ULCI																										23.61	-0.2172	0.0367	-5.922	0	-0.2893	-0.1452
	3.9	-0.1585	0.0866	-1.8304	0.0674	-0.3283	0.0114																										26.895	-0.2384	0.0416	-5.7334	0	-0.32	-0.1567
	4.6364	-0.1653	0.0842	-1.962	0.05	-0.3305	0																										30.18	-0.2595	0.0474	-5.473	0	-0.3526	-0.1664
	7.53	-0.1921	0.0756	-2.5388	0.0113	-0.3405	-0.0436																										33.465	-0.2807	0.0539	-5.2072	0	-0.3865	-0.1748
	11.16	-0.2257	0.0666	-3.3901	0.0007	-0.3562	-0.0951																										36.75	-0.3018	0.0608	-4.9626	0	-0.4212	-0.1824
	14.79	-0.2593	0.0601	-4.3105	0	-0.3773	-0.1413																										40.035	-0.323	0.068	-4.7468	0	-0.4566	-0.1894
	18.42	-0.2929	0.0573	-5.1111	0	-0.4053	-0.1804																										43.32	-0.3441	0.0755	-4.5592	0	-0.4923	-0.1959
	22.05	-0.3265	0.0585	-5.576	0	-0.4413	-0.2116																										46.605	-0.3653	0.0831	-4.397	0	-0.5284	-0.2022
	25.68	-0.3601	0.0636	-5.6569	0	-0.4849	-0.2352																										49.89	-0.3864	0.0908	-4.2564	0	-0.5647	-0.2082
	29.31	-0.3937	0.0718	-5.4836	0	-0.5345	-0.2528																										53.175	-0.4076	0.0986	-4.1339	0	-0.6012	-0.214
	32.94	-0.4273	0.0821	-5.2063	0	-0.5883	-0.2663																										56.46	-0.4287	0.1065	-4.0268	0.0001	-0.6378	-0.2197
	36.57	-0.4609	0.0938	-4.9142	0	-0.6449	-0.2769																										59.745	-0.4499	0.1144	-3.9325	0.0001	-0.6745	-0.2253
	40.2	-0.4945	0.1065	-4.6446	0	-0.7033	-0.2856																										63.03	-0.471	0.1224	-3.849	0.0001	-0.7113	-0.2307
	43.83	-0.5281	0.1198	-4.4079	0	-0.7631	-0.293																										66.315	-0.4922	0.1304	-3.7747	0.0002	-0.7482	-0.2362
	47.46	-0.5617	0.1336	-4.2042	0	-0.8238	-0.2996																										69.6	-0.5133	0.1384	-3.7081	0.0002	-0.7851	-0.2415
	51.09	-0.5953	0.1477	-4.0295	0.0001	-0.8851	-0.3054																										Conditional effects of the focal predictor at values of the moderator(s):
	54.72	-0.6289	0.1621	-3.8794	0.0001	-0.9469	-0.3108																										Mean (Left and Right) VA SDI
	58.35	-0.6625	0.1767	-3.7498	0.0002	-1.0091	-0.3159																										Model summary: Y: VA SDI, X: Sex, W: Age
	61.98	-0.6961	0.1914	-3.6372	0.0003	-1.0716	-0.3206																										R		R2			p
	65.61	-0.7297	0.2062	-3.5388	0.0004	-1.1342	-0.3251																										0.1367		0.0187			0.0052
	69.24	-0.7633	0.2211	-3.4522	0.0006	-1.1971	-0.3295																										Model
	72.87	-0.7969	0.2361	-3.3755	0.0008	-1.2601	-0.3337																											coeff	se	t	p	LLCI	ULCI
	76.5	-0.8305	0.2511	-3.3071	0.001	-1.3232	-0.3378																										Constant	4.6253	0.2812	16.4502	0	4.0732	5.1773
																																	Sex (1:female;0:male)	-0.2845	0.3949	-0.7204	0.4715	-1.0599	0.4909
																																	Age (years)	-0.0286	0.0142	-2.0142	0.0444	-0.0564	-0.0007
																																	Sex*Age	-0.005	0.0195	-0.2547	0.799	-0.0432	0.0333
																																	Conditional effects of the focal predictor at values of the moderator(s):
[truncated: 6 more columns]

## Sheet: Table_S19
	Table S19. Age-related mean and standard deviation equations: mathematical model summary
					Mean value: equation	Standard Deviation: equation
	Common Carotid Artery (CCA)
	PSV [cm/s]	Mean of Left and Right CCA PSV0.441	Mean of Left and Right	All	9.4184 - 0.3600 Log(Age) - 0.2480 Age0.5	0.3415 + 0.7790 Log(Age) - 0.1620 Age0.5
		Mean of Left and Right CCA_PSV0.14	Mean of Left and Right	Female	2.0927 - 0.1479 Log(Age) + 0.0003195 Age0.5	0.03498 + 0.01385 Log(Age) - 0.002248 Age0.5
		Mean of Left and Right CCA PSV	Mean of Left and Right	Male	25.2127 + 7.6561 Log(Age) - 2.6769 Age0.5	2.2447 + 1.8355 Log(Age) - 0.4831 Age0.5
		Left CCA PSV0.324	Left	All	5.1665 - 0.01514 Log(Age) - 0.1287 Age0.5	0.1799 + 0.2908 Log(Age) - 0.06040 Age0.5
		Left CCA PSV-0.021	Left	Female	0.8949 + 0.009070 Log(Age) + 0.0002376 Age0.5	0.002700 + 0.001816 Log(Age) - 0.0003742 Age0.5
		Left CCA PSV0.601	Left	Male	18.3021 + 6.7124 Log(Age) - 2.0796 Age0.5	1.8035 + 0.6388 Log(Age) - 0.1847 Age0.5
		Right CCA PSV0.405	Right	All	7.9110 - 0.6260 Log(Age) - 0.1258 Age0.5	0.4021 + 0.3151 Log(Age) - 0.06811 Age0.5
		Right CCA PSV0.371	Right	Female	6.9363 - 1.3448 Log(Age) + 0.05490 Age0.5	0.3220 - 0.01110 Log(Age) + 0.01034 Age0.5
		Right CCA PSV0.496	Right	Male	11.5865 + 1.7373 Log(Age) - 0.7738 Age0.5	1.1152 + 0.05081 Log(Age) - 0.06185 Age0.5
	EDV [cm/s]	Mean of Left and Right CCA EDV0.447	Mean of Left and Right	All	5.6794 - 1.5350 Log(Age) + 0.1510 Age0.5	0.4900 - 0.2072 Log(Age) + 0.02871 Age0.5
		Left CCA EDV0.55	Left	All	8.3040 - 2.3167 Log(Age) + 0.1971 Age0.5	0.9849 - 0.3866 Log(Age) + 0.05217 Age0.5
		Right CCA EDV0.307	Right	All	3.3770 - 0.8280 Log(Age) + 0.09508 Age0.5	0.2062 - 0.02329 Log(Age) + 0.0004939 Age0.5
	RI	Mean of Left and Right CCA RI1.48	Mean of Left and Right	All	0.5865 + 0.2060 Log(Age) - 0.04720 Age0.5	0.04234 + 0.02110 Log(Age) - 0.001616 Age0.5
		Mean of Left and Right CCA RI1.1	Mean of Left and Right	Female	0.6996 + 0.1142 Log(Age) - 0.03179 Age0.5	0.03680 + 0.01471 Log(Age) - 0.001197 Age0.5
		Mean of Left and Right CCA RI1.39	Mean of Left and Right	Male	0.5612 + 0.3011 Log(Age) - 0.06102 Age0.5	0.06439 - 0.03774 Log(Age) + 0.008547 Age0.5
	PI	Mean of Left and Right CCA PI0.236	Mean of Left and Right	All	1.0122 + 0.4222 Log(Age) - 0.08507 Age0.5	0.004023 + 0.1055 Log(Age) - 0.01752 Age0.5
		Mean of Left and Right CCA PI0.196	Mean of Left and Right	Female	1.0544 + 0.2325 Log(Age) - 0.05169 Age0.5	0.01890 + 0.04067 Log(Age) - 0.006492 Age0.5
		Mean of Left and Right CCA PI0.349	Mean of Left and Right	Male	0.9190 + 0.9191 Log(Age) - 0.1770 Age0.5	0.02171 + 0.1240 Log(Age) - 0.01956 Age0.5
	SDI	Mean of Left and Right CCA SDI-0.671	Mean of Left and Right	All	0.4463 - 0.1666 Log(Age) + 0.03813 Age0.5	0.03561 + 0.01280 Log(Age) - 0.0002079 Age0.5
		Mean of Left and Right CCA SDI-0.853	Mean of Left and Right	Female	0.3345 - 0.1186 Log(Age) + 0.03258 Age0.5	0.03469 + 0.01555 Log(Age) - 0.001013 Age0.5
		Mean of Left and Right CCA SDI-0.524	Mean of Left and Right	Male	0.5666 - 0.2365 Log(Age) + 0.04800 Age0.5	0.05281 - 0.03784 Log(Age) + 0.008933 Age0.5
	Internal Carotid Artery (ICA)
	PSV [cm/s]	Mean of Left and Right ICA PSV-0.164	Mean of Left and Right	All	0.3956 + 0.1248 Log(Age) - 0.01516 Age0.5	0.008824 + 0.008406 Log(Age) - 0.001162 Age0.5
		Mean of Left and Right ICA PSV-0.169	Mean of Left and Right	Female	0.3821 + 0.1373 Log(Age) - 0.01778 Age0.5	0.009021 + 0.006470 Log(Age) - 0.0005497 Age0.5
		Mean of Left and Right ICA PSV-0.172	Mean of Left and Right	Male	0.3815 + 0.1101 Log(Age) - 0.01191 Age0.5	0.008577 + 0.01008 Log(Age) - 0.001615 Age0.5
		Left ICA PSV-0.088	Left	All	0.6112 + 0.09225 Log(Age) - 0.01112 Age0.5	0.008783 + 0.003641 Log(Age) - 0.0003781 Age0.5
		Left ICA PSV-0.08	Left	Female	0.6382 + 0.09405 Log(Age) - 0.01207 Age0.5	0.007708 + 0.005102 Log(Age) - 0.0007009 Age0.5
		Left ICA PSV-0.096	Left	Male	0.5866 + 0.08566 Log(Age) - 0.009224 Age0.5	0.009998 + 0.001289 Log(Age) + 0.0001336 Age0.5
		Right ICA PSV-0.121	Right	All	0.5054 + 0.1138 Log(Age) - 0.01382 Age0.5	0.009884 + 0.005223 Log(Age) - 0.0005493 Age0.5
		Right ICA PSV-0.143	Right	Female	0.4428 + 0.1332 Log(Age) - 0.01716 Age0.5	0.01147 - 0.002584 Log(Age) + 0.001679 Age0.5
		Right ICA PSV-0.107	Right	Male	0.5507 + 0.09514 Log(Age) - 0.01057 Age0.5	0.007716 + 0.01339 Log(Age) - 0.002681 Age0.5
	EDV [cm/s]	Mean of Left and Right ICA EDV-0.298	Mean of Left and Right	All	0.2408 + 0.1858 Log(Age) - 0.02599 Age0.5	0.01618 + 0.005144 Log(Age) - 0.0004494 Age0.5
	RI	Mean of Left and Right ICA RI1.05	Mean of Left and Right	All	0.6085 + 0.04867 Log(Age) - 0.01575 Age0.5	0.04671 + 0.06221 Log(Age) - 0.01431 Age0.5
		Mean of Left and Right ICA RI1.29	Mean of Left and Right	Female	0.5906 - 0.08610 Log(Age) + 0.008836 Age0.5	0.06561 + 0.04142 Log(Age) - 0.01238 Age0.5
		Mean of Left and Right ICA RI0.996	Mean of Left and Right	Male	0.5677 + 0.2251 Log(Age) - 0.05005 Age0.5	0.05845 + 0.01033 Log(Age) - 0.002589 Age0.5
	PI	Mean of Left and Right ICA PI0.125	Mean of Left and Right	All	0.9910 + 0.09387 Log(Age) - 0.02086 Age0.5	0.01118 + 0.04233 Log(Age) - 0.008677 Age0.5
		Mean of Left and Right ICA PI-0.142	Mean of Left and Right	Female	0.9945 - 0.05245 Log(Age) + 0.01345 Age0.5	0.02056 + 0.02164 Log(Age) - 0.005005 Age0.5
		Mean of Left and Right ICA PI0.285	Mean of Left and Right	Male	0.9427 + 0.3456 Log(Age) - 0.07351 Age0.5	0.02963 + 0.08901 Log(Age) - 0.01781 Age0.5
	SDI	Mean of Left and Right ICA SDI-0.904	Mean of Left and Right	All	0.4164 - 0.06073 Log(Age) + 0.01784 Age0.5	0.04670 + 0.05453 Log(Age) - 0.01269 Age0.5
		Mean of Left and Right ICA SDI-0.786	Mean of Left and Right	Female	0.4282 + 0.05955 Log(Age) - 0.005067 Age0.5	0.05374 + 0.03888 Log(Age) - 0.01105 Age0.5
		Mean of Left and Right ICA SDI-0.906	Mean of Left and Right	Male	0.4720 - 0.2428 Log(Age) + 0.05373 Age0.5	0.06310 - 0.003951 Log(Age) + 0.00009878 Age0.5
	External Carotid Artery (ECA)
	PSV [cm/s]	Mean of Left and Right ECA PSV0.088	Mean of Left and Right	All	1.5060 - 0.009725 Log(Age) - 0.002051 Age0.5	0.03161 + 0.009059 Log(Age) - 0.002649 Age0.5
		Mean of Left and Right ECA PSV0.075	Mean of Left and Right	Female	1.4330 - 0.04973 Log(Age) + 0.005110 Age0.5	0.02872 - 0.003303 Log(Age) - 0.0002233 Age0.5
		Mean of Left and Right ECA PSV0.044	Mean of Left and Right	Male	1.2177 + 0.02356 Log(Age) - 0.005637 Age0.5	0.01732 - 0.008289 Log(Age) + 0.001129 Age0.5
	EDV [cm/s]	Mean of Left and Right ECA EDV0.777	Mean of Left and Right	All	4.9426 + 2.6550 Log(Age) - 0.1777 Age0.5	3.2604 - 2.3505 Log(Age) + 0.3537 Age0.5
		Mean of Left and Right ECA EDV0.818	Mean of Left and Right	Female	5.8556 + 2.4688 Log(Age) - 0.2195 Age0.5	3.2707 - 1.3087 Log(Age) + 0.06867 Age0.5
		Mean of Left and Right ECA EDV0.786	Mean of Left and Right	Male	4.5914 + 3.5218 Log(Age) - 0.2301 Age0.5	4.0124 - 3.8488 Log(Age) + 0.6553 Age0.5
	RI	Mean of Left and Right ECA RI1.18	Mean of Left and Right	All	0.9189 - 0.07844 Log(Age) + 0.0006201 Age0.5	0.07242 - 0.03320 Log(Age) + 0.004904 Age0.5
	PI	Mean of Left and Right ECA PI0.479	Mean of Left and Right	All	1.5855 + 0.4305 Log(Age) - 0.1178 Age0.5	0.2415 - 0.01074 Log(Age) - 0.01116 Age0.5
		Mean of Left and Right ECA PI0.641	Mean of Left and Right	Female	1.9571 + 0.3012 Log(Age) - 0.1156 Age0.5	0.4288 - 0.1239 Log(Age) - 0.004240 Age0.5
		Mean of Left and Right ECA PI-0.233	Mean of Left and Right	Male	0.8250 - 0.1849 Log(Age) + 0.04433 Age0.5	0.06601 - 0.05153 Log(Age) + 0.009179 Age0.5
	SDI	Mean of Left and Right ECA SDI-0.189	Mean of Left and Right	All	0.6411 + 0.04373 Log(Age) + 0.0004139 Age0.5	0.04901 - 0.01394 Log(Age) + 0.001138 Age0.5
	Peak Systolic Velocity Ratio (PSVR) and St Mary's Ratio (SMR)
	PSVR	Mean of Left and Right PSVR0.236	Mean of Left and Right	All	1.1102 - 0.3696 Log(Age) + 0.06686 Age0.5	0.03645 + 0.01857 Log(Age) - 0.003600 Age0.5
		Mean of Left and Right PSVR0.347	Mean of Left and Right	Female	1.1059 - 0.4210 Log(Age) + 0.07965 Age0.5	0.06985 - 0.03451 Log(Age) + 0.007609 Age0.5
		Mean of Left and Right PSVR0.039	Mean of Left and Right	Male	1.0268 - 0.08287 Log(Age) + 0.01480 Age0.5	0.006488 + 0.003333 Log(Age) - 0.0007678 Age0.5
	SMR	Mean of Left and Right SMR-0.156	Mean of Left and Right	All	0.7655 + 0.1370 Log(Age) - 0.02125 Age0.5	0.03375 - 0.01333 Log(Age) + 0.002538 Age0.5
	Vertebral Artery (VA)
	PSV [cm/s]	Mean of Left and Right VA PSV-0.206	Mean of Left and Right	All	0.3458 + 0.1291 Log(Age) - 0.01610 Age0.5	0.01956 - 0.0009536 Log(Age) + 0.00002081 Age0.5
		Mean of Left and Right VA PSV-0.03	Mean of Left and Right	Female	0.8595 + 0.04197 Log(Age) - 0.005730 Age0.5	0.005461 + 0.0003691 Log(Age) - 0.00008080 Age0.5
		Mean of Left and Right VA PSV-0.375	Mean of Left and Right	Male	0.1398 + 0.1011 Log(Age) - 0.01063 Age0.5	0.02161 - 0.01034 Log(Age) + 0.001644 Age0.5
		Left VA PSV-0.021	Left	All	0.8980 + 0.03004 Log(Age) - 0.003891 Age0.5	0.005155 - 0.001010 Log(Age) + 0.0001157 Age0.5
		Left VA PSV0.161	Left	Female	2.2409 - 0.5030 Log(Age) + 0.06909 Age0.5	0.06374 + 0.005425 Log(Age) - 0.00004764 Age0.5
		Left VA PSV-0.137	Left	Male	0.4891 + 0.1161 Log(Age) - 0.01403 Age0.5	0.02621 - 0.01130 Log(Age) + 0.001212 Age0.5
		Right VA PSV-0.056	Right	All	0.7648 + 0.04513 Log(Age) - 0.004847 Age0.5	0.01611 - 0.007909 Log(Age) + 0.001096 Age0.5
		Right VA PSV-0.007	Right	Female	0.9677 + 0.007141 Log(Age) - 0.0008936 Age0.5	0.002548 - 0.001200 Log(Age) + 0.0001547 Age0.5
		Right VA PSV-0.169	Right	Male	0.4408 + 0.07432 Log(Age) - 0.005885 Age0.5	0.02611 - 0.01042 Log(Age) + 0.001611 Age0.5
	EDV [cm/s]	Mean of Left and Right VA EDV0.463	Mean of Left and Right	All	4.7530 - 1.8600 Log(Age) + 0.2802 Age0.5	0.8935 - 0.8444 Log(Age) + 0.1300 Age0.5
		Mean of Left and Right VA EDV0.588	Mean of Left and Right	Female	6.4759 - 2.0424 Log(Age) + 0.3148 Age0.5	1.5541 - 1.4504 Log(Age) + 0.2360 Age0.5
		Mean of Left and Right VA EDV0.392	Mean of Left and Right	Male	4.0209 - 1.7729 Log(Age) + 0.2621 Age0.5	0.5958 - 0.4808 Log(Age) + 0.06120 Age0.5
		Left VA EDV0.524	Left	All	6.0363 - 2.9342 Log(Age) + 0.4656 Age0.5	1.1990 - 0.9128 Log(Age) + 0.1399 Age0.5
		Left VA EDV0.647	Left	Female	8.1490 - 2.9564 Log(Age) + 0.4501 Age0.5	1.8715 - 1.1742 Log(Age) + 0.1914 Age0.5
		Left VA EDV0.435	Left	Male	4.8817 - 2.8915 Log(Age) + 0.4772 Age0.5	0.9023 - 0.9196 Log(Age) + 0.1458 Age0.5
		Right VA EDV0.478	Right	All	4.1367 - 0.3757 Log(Age) + 0.009087 Age0.5	1.1902 - 1.0345 Log(Age) + 0.1532 Age0.5
		Right VA EDV0.388	Right	Female	2.9116 + 0.1120 Log(Age) - 0.02819 Age0.5	0.8145 - 0.7417 Log(Age) + 0.1073 Age0.5
		Right VA EDV0.527	Right	Male	5.1756 - 0.9200 Log(Age) + 0.03259 Age0.5	1.3349 - 0.8409 Log(Age) + 0.09471 Age0.5
	RI	Mean of Left and Right VA RI1.65	Mean of Left and Right	All	0.7106 - 0.1524 Log(Age) + 0.009912 Age0.5	0.1279 - 0.08472 Log(Age) + 0.01533 Age0.5
		Mean of Left and Right VA RI1.08	Mean of Left and Right	Female	0.8556 - 0.2657 Log(Age) + 0.03257 Age0.5	0.1039 - 0.07151 Log(Age) + 0.01259 Age0.5
		Mean of Left and Right VA RI2.07	Mean of Left and Right	Male	0.5631 + 0.07425 Log(Age) - 0.03220 Age0.5	0.1592 - 0.1733 Log(Age) + 0.03434 Age0.5
	PI	Mean of Left and Right VA PI0.075	Mean of Left and Right	All	1.0348 + 0.02918 Log(Age) - 0.009298 Age0.5	0.01852 + 0.001849 Log(Age) - 0.00008645 Age0.5
		Mean of Left and Right VA PI-0.261	Mean of Left and Right	Female	0.8247 + 0.08553 Log(Age) - 0.001808 Age0.5	0.06771 - 0.02001 Log(Age) + 0.003461 Age0.5
		Mean of Left and Right VA PI0.346	Mean of Left and Right	Male	1.0483 + 0.5056 Log(Age) - 0.1125 Age0.5	0.1206 - 0.1030 Log(Age) + 0.02481 Age0.5
	SDI	Mean of Left and Right VA SDI-0.26	Mean of Left and Right	All	0.6529 + 0.07034 Log(Age) - 0.004451 Age0.5	0.06237 - 0.03677 Log(Age) + 0.006734 Age0.5
		Mean of Left and Right VA SDI-0.537	Mean of Left and Right	Female	0.3587 + 0.2438 Log(Age) - 0.03061 Age0.5	0.09627 - 0.06789 Log(Age) + 0.01199 Age0.5
		Mean of Left and Right VA SDI-0.078	Mean of Left and Right	Male	0.8965 - 0.01732 Log(Age) + 0.006091 Age0.5	0.02548 - 0.02293 Log(Age) + 0.004587 Age0.5
	Common Femoral Artery (CFA)
	PSV [cm/s]	Mean of Left and Right CFA PSV0.318	Mean of Left and Right	All	4.7745 + 0.2527 Log(Age) - 0.1220 Age0.5	0.2077 + 0.2372 Log(Age) - 0.03953 Age0.5
		Mean of Left and Right CFA PSV0.187	Mean of Left and Right	Female	2.5135 + 0.02455 Log(Age) - 0.02223 Age0.5	0.05663 + 0.1105 Log(Age) - 0.02018 Age0.5
		Mean of Left and Right CFA PSV0.432	Mean of Left and Right	Male	8.2910 + 1.0617 Log(Age) - 0.4173 Age0.5	0.5871 + 0.2591 Log(Age) - 0.03895 Age0.5
	PRV [cm/s]	(Mean of Left and Right CFA PRV+77.401)0.617	Mean of Left and Right	All	15.5178 - 8.0812 Log(Age) + 1.1771 Age0.5	1.9016 - 0.04913 Log(Age) - 0.06681 Age0.5
	PI	Mean of Left and Right CFA PI-0.255	Mean of Left and Right	All	0.6985 + 0.02446 Log(Age) - 0.01977 Age0.5	0.1042 - 0.07214 Log(Age) + 0.01092 Age0.5
	Left Brachial Artery (BA)
	PSV [cm/s]	Left BA PSV0.367	Left	All	5.8804 - 0.5191 Log(Age) - 0.05631 Age0.5	0.5034 - 0.04195 Log(Age) + 0.006500 Age0.5

## Sheet: Tables_S20_S105
	Table S20. Mean of Left and Right CCA PSV [cm/s] reference intervals: All													Table S21. Mean of Left and Right CCA PSV [cm/s] reference intervals: Female													Table S22. Mean of Left and Right CCA PSV [cm/s] reference intervals: Male													Table S23. Left CCA PSV [cm/s] reference intervals: All
	Age [years]	1 th	2.5 th	5 th	10 th	25 th	50 th	75 th	90 th	95 th	97.5 th	99 th		Age [years]	1 th	2.5 th	5 th	10 th	25 th	50 th	75 th	90 th	95 th	97.5 th	99 th		Age [years]	1 th	2.5 th	5 th	10 th	25 th	50 th	75 th	90 th	95 th	97.5 th	99 th		Age [years]	1 th	2.5 th	5 th	10 th	25 th	50 th	75 th	90 th	95 th
	4	98.6225	103.962	108.681	114.267	123.944	135.232	147.074	158.19	165.066	171.162	178.406		4	103.227	108.834	113.863	119.909	130.618	143.494	157.446	170.963	179.528	187.253	196.593		6	84.7955	91.0892	96.6229	103.139	114.334	127.245	140.616	153.011	160.604	167.29	175.179		4	93.812	99.633	104.831	111.047	121.973	134.962	148.854	162.135	170.461
	5	93.3864	98.9709	103.919	109.793	120.002	131.964	144.565	156.438	163.801	170.342	178.127		5	97.165	102.602	107.486	113.364	123.793	136.359	150.008	163.258	171.667	179.259	188.449		7	84.2638	90.616	96.2031	102.784	114.095	127.144	140.665	153.204	160.886	167.652	175.636		5	89.6067	95.5946	100.956	107.386	118.728	132.272	146.823	160.79	169.571
	6	89.3004	95.0355	100.128	106.185	116.742	129.152	142.266	154.659	162.36	169.209	177.372		6	92.4818	97.777	102.538	108.272	118.462	130.762	144.144	157.157	165.426	172.897	181.948		8	83.6705	90.0543	95.6705	102.287	113.663	126.793	140.4	153.023	160.758	167.571	175.613		6	86.2819	92.3644	97.8221	104.38	115.981	129.882	144.867	159.294	168.383
	7	85.981	91.809	96.9929	103.168	113.954	126.667	140.136	152.892	160.831	167.899	176.331		7	88.7046	93.8772	98.5313	104.142	114.123	126.187	139.332	152.131	160.272	167.633	176.556		9	83.0387	89.4344	95.0623	101.694	113.098	126.264	139.913	152.577	160.339	167.176	175.246		7	83.5483	89.681	95.1929	101.827	113.587	127.717	142.99	157.728	167.028
	8	83.2062	89.0889	94.3286	100.578	111.514	124.431	138.144	151.154	159.261	166.485	175.11		8	85.5637	90.6286	95.1888	100.69	110.485	122.337	135.268	147.873	155.896	163.155	171.96		10	82.3826	88.7757	94.4023	101.033	112.439	125.609	139.265	151.938	159.706	166.548	174.626		8	81.2371	87.3912	92.9298	99.6044	111.458	125.73	141.19	156.135	165.579
	9	80.8364	86.7475	92.0185	98.3122	109.342	122.391	136.268	149.453	157.677	165.01	173.772		9	82.8916	87.8604	92.3365	97.7394	107.366	119.028	131.762	144.188	152.103	159.267	167.961		11	81.7117	88.0911	93.7063	100.325	111.711	124.86	138.497	151.154	158.913	165.748	173.817		9	79.242	85.3978	90.944	97.6349	109.534	123.887	139.46	154.538	164.076
	10	78.7785	84.6991	89.9837	96.2993	107.38	120.51	134.492	147.792	156.095	163.503	172.358		10	80.5777	85.4596	89.8598	95.1734	104.648	116.134	128.688	140.948	148.762	155.838	164.427		12	81.0324	87.3894	92.9856	99.5822	110.932	124.041	137.639	150.26	157.998	164.815	172.863		10	77.4917	83.6353	89.1756	95.865	107.776	122.163	137.796	152.951	162.546
	11	76.9674	82.8838	88.1688	94.4897	105.591	118.761	132.802	146.172	154.524	161.979	170.896		11	78.5453	83.3482	87.6789	92.9108	102.245	113.569	125.957	138.062	145.781	152.773	161.265		13	80.349	86.6769	92.2478	98.8152	110.116	123.17	136.712	149.282	156.989	163.779	171.796		11	75.9361	82.0575	87.5819	94.257	106.154	120.542	136.194	151.382	161.006
	12	75.3561	81.2578	86.5333	92.8468	103.945	117.124	131.188	144.592	152.97	160.452	169.402		12	76.7394	81.4697	85.7365	90.893	100.097	111.272	123.503	135.463	143.093	150.007	158.406		14	79.6648	85.958	91.4988	98.0311	109.272	122.259	135.732	148.239	155.908	162.664	170.642		12	74.539	80.6307	86.1318	92.7827	104.646	119.008	134.647	149.835	159.465
	13	73.9094	79.7885	85.0468	91.3431	102.419	115.583	129.643	143.051	151.437	158.927	167.891		13	75.1192	79.7823	83.9899	89.0765	98.16	109.194	121.279	133.102	140.648	147.488	155.799		15	78.9818	85.2361	90.7428	97.2352	108.408	121.318	134.711	147.145	154.769	161.487	169.418		13	73.273	79.3295	84.8017	91.421	103.236	117.551	133.152	148.314	157.932
	14	72.6005	78.4508	83.686	89.9574	100.996	114.125	128.158	141.548	149.926	157.411	166.372		14	73.6536	78.2543	82.4067	87.4281	96.3986	107.301	119.248	130.942	138.408	145.178	153.404		16	78.3019	84.5135	89.983	96.4317	107.53	120.354	133.659	146.012	153.586	160.26	168.14		14	72.1173	78.1343	83.5733	90.1552	101.91	116.163	131.705	146.82	156.412
	15	71.4083	77.2251	82.4323	88.6727	99.662	112.741	126.728	140.081	148.439	155.908	164.851		15	72.3187	76.861	80.9618	85.922	94.7864	105.565	117.382	128.953	136.343	143.045	151.192		17	77.626	83.7921	89.2217	95.6235	106.642	119.373	132.583	144.847	152.368	158.994	166.819		15	71.0555	77.0299	82.4324	88.9723	100.658	114.834	130.303	145.353	154.907
	16	70.3162	76.0956	81.2713	87.4757	98.4063	111.422	125.348	138.649	146.976	154.419	163.333		16	71.0953	75.5828	79.6351	84.5377	93.302	103.963	115.656	127.111	134.428	141.066	149.136		18	76.955	83.0733	88.4608	94.8131	105.746	118.38	131.488	143.66	151.123	157.699	165.464		16	70.0746	76.0039	81.3672	87.8617	99.4704	113.561	128.942	143.913	153.42
	17	69.3107	75.0499	80.1908	86.3553	97.2195	110.162	124.015	137.25	145.538	152.947	161.822		17	69.9681	74.404	78.4105	83.2588	91.9283	102.478	114.053	125.397	132.645	139.22	147.217		19	76.2896	82.358	87.7017	94.0024	104.847	117.378	130.381	142.454	149.856	156.38	164.082		17	69.1639	75.0463	80.3686	86.8147	98.3408	112.336	127.619	142.5	151.952
	18	68.3809	74.0774	79.1812	85.3026	96.0939	108.954	122.723	135.882	144.124	151.493	160.321		18	68.9247	73.3119	77.275	82.0717	90.6513	101.095	112.558	123.795	130.976	137.493	145.418		20	75.6302	81.6471	86.9455	93.1929	103.945	116.371	129.263	141.234	148.574	155.042	162.679		18	68.3148	74.149	79.4285	85.8242	97.263	111.157	126.333	141.114	150.504
	19	67.5177	73.1695	78.2344	84.31	95.0232	107.794	121.47	134.544	142.734	150.058	158.831		19	67.9549	72.2958	76.2178	80.9655	89.4595	99.8024	111.157	122.292	129.41	135.869	143.726		21	74.9771	80.9412	86.1931	92.3856	103.044	115.36	128.139	140.005	147.28	153.692	161.261		19	67.5202	73.305	78.5407	84.8842	96.2318	110.018	125.081	139.755	149.078
	20	66.7134	72.3191	77.3434	83.3712	94.0019	106.677	120.254	133.235	141.368	148.641	157.354		20	67.05	71.3469	75.2298	79.9308	88.3431	98.5892	109.841	120.877	127.934	134.338	142.129		22	74.3304	80.2407	85.4451	91.5816	102.143	114.348	127.011	138.768	145.978	152.331	159.832		20	66.774	72.5086	77.6996	83.9895	95.2431	108.918	123.861	138.42	147.672
	21	65.9617	71.5201	76.5025	82.4806	93.0253	105.6	119.071	131.953	140.025	147.243	155.892		21	66.2029	70.4579	74.3034	78.9599	87.2939	97.4474	108.6	119.542	126.539	132.89	140.618		23	73.6904	79.5459	84.7021	90.7815	101.245	113.336	125.88	137.528	144.67	150.963	158.394		21	66.0711	71.755	76.9005	83.1359	94.293	107.852	122.671	137.111	146.287
	22	65.2571	70.7672	75.7067	81.6338	92.0895	104.559	117.92	130.697	138.704	145.864	154.444		22	65.4075	69.6224	73.4323	78.046	86.3052	96.3696	107.427	118.278	125.217	131.518	139.184		24	73.057	78.8571	83.9643	89.986	100.35	112.325	124.749	136.285	143.359	149.591	156.95		22	65.4071	71.04	76.1395	82.3195	93.3782	106.819	121.51	135.826	144.924
	23	64.5949	70.0559	74.9517	80.8266	91.1909	103.552	116.799	129.467	137.405	144.505	153.012		23	64.6585	68.8351	72.6108	77.1836	85.3708	95.3496	106.316	117.078	123.962	130.213	137.819		25	72.4303	78.1744	83.2322	89.1954	99.4583	111.316	123.619	135.042	142.046	148.217	155.504		23	64.7783	70.3599	75.4131	81.5371	92.4961	105.816	120.375	134.564	143.581
	24	63.971	69.3824	74.2339	80.0557	90.3266	102.577	115.705	128.26	136.128	143.164	151.596		24	63.9515	68.0914	71.8341	76.3677	84.4857	94.382	105.259	115.936	122.767	128.969	136.518		26	71.8103	77.4979	82.5059	88.4102	98.5713	110.312	122.492	133.8	140.733	146.843	154.056		24	64.1814	69.7116	74.7183	80.7859	91.644	104.841	119.267	133.324	142.258
	25	63.382	68.7434	73.5499	79.3179	89.4937	101.631	114.637	127.076	134.871	141.842	150.196		25	63.2825	67.3871	71.0983	75.5941	83.6454	93.462	104.254	114.848	121.627	127.783	135.275		27	71.1969	76.8278	81.7856	87.6306	97.6892	109.311	121.367	132.56	139.423	145.469	152.609		25	63.6137	69.0925	74.0525	80.0635	90.8197	103.893	118.182	132.107	140.956
	26	62.8247	68.1358	72.8971	78.6106	88.6901	100.712	113.594	125.914	133.634	140.539	148.812		26	62.6482	66.7188	70.3996	74.8589	82.846	92.5857	103.294	113.809	120.538	126.648	134.085		28	70.5901	76.164	81.0714	86.8568	96.8125	108.314	120.246	131.323	138.114	144.098	151.163		26	63.0726	68.5001	73.4134	79.3675	90.0214	102.969	117.121	130.91	139.673
	27	62.2966	67.557	72.2728	77.9314	87.9135	99.8184	112.574	124.773	132.417	139.253	147.444		27	62.0455	66.0834	69.735	74.1591	82.084	91.7493	102.378	112.815	119.494	125.56	132.945		29	69.9899	75.5065	80.3634	86.089	95.9413	107.323	119.13	130.09	136.81	142.731	149.721		27	62.556	67.9322	72.7988	78.696	89.2473	102.069	116.082	129.734	138.41
	28	61.7951	67.0049	71.6748	77.2782	87.1621	98.9487	111.577	123.652	131.219	137.985	146.093		28	61.4719	65.4782	69.1015	73.4917	81.3565	90.9496	101.5	111.862	118.494	124.517	131.849		30	69.3961	74.8554	79.6616	85.3273	95.076	106.338	118.019	128.862	135.51	141.367	148.283		28	62.062	67.3871	72.2071	78.0473	88.4957	101.191	115.063	128.578	137.166
	29	61.3183	66.4772	71.1013	76.6491	86.4341	98.1015	110.601	122.551	130.039	136.735	144.758		29	60.925	64.9008	68.4968	72.8541	80.6607	90.184	100.659	110.947	117.533	123.514	130.796		31	68.8086	74.2106	78.9661	84.5718	94.2168	105.358	116.913	127.64	134.216	140.009	146.849		29	61.5887	66.863	71.6365	77.4199	87.7653	100.334	114.065	127.441	135.94
	30	60.8641	65.9722	70.5503	76.0425	85.7282	97.2754	109.644	121.469	128.877	135.502	143.438		30	60.4027	64.3491	67.9186	72.2441	79.9943	89.4497	99.8508	110.068	116.608	122.549	129.782		32	68.2274	73.572	78.2768	83.8225	93.3637	104.384	115.814	126.423	132.927	138.657	145.421		30	61.1348	66.3584	71.0856	76.8123	87.0548	99.4959	113.087	126.323	134.733
	31	60.431	65.4883	70.0204	75.4568	85.0428	96.4694	108.707	120.405	127.733	134.285	142.135		31	59.9033	63.8211	67.3649	71.6596	79.355	88.7445	99.074	109.222	115.718	121.619	128.804		33	67.6523	72.9397	77.5938	83.0795	92.517	103.417	114.721	125.213	131.644	137.311	144		31	60.6987	65.872	70.5531	76.2232	86.363	98.677	112.126	125.223	133.543
	32	60.0174	65.024	69.51	74.8907	84.3768	95.6822	107.788	119.358	126.605	133.085	140.847		32	59.4249	63.3151	66.8341	71.0988	78.7411	88.0665	98.3263	108.406	114.86	120.722	127.859		34	67.0832	72.3134	76.917	82.3428	91.6767	102.456	113.634	124.009	130.369	135.971	142.585		32	60.2794	65.4026	70.0377	75.6516	85.6889	97.8759	111.184	124.141	132.37
	33	59.6219	64.5779	69.018	74.3428	83.7289	94.9129	106.886	118.328	125.494	131.9	139.574		33	58.9663	62.8296	66.3244	70.5601	78.1507	87.4137	97.6056	107.62	114.031	119.855	126.947		35	66.5201	71.6933	76.2463	81.6124	90.8428	101.502	112.555	122.812	129.1	134.639	141.178		33	59.8756	64.9491	69.5386	75.0963	85.0315	97.0918	110.258	123.075	131.214
	34	59.2434	64.1489	68.5431	73.8122	83.0983	94.1606	106.001	117.314	124.398	130.731	138.317		34	58.5259	62.3632	65.8346	70.042	77.5823	86.7845	96.9102	106.86	113.23	119.017	126.064		36	65.9629	71.0791	75.5818	80.8882	90.0155	100.555	111.482	121.623	127.839	133.314	139.778		34	59.4864	64.5104	69.0545	74.5564	84.3899	96.3238	109.349	122.026	130.075
	35	58.8806	63.7358	68.0843	73.2977	82.4839	93.4246	105.132	116.316	123.318	129.578	137.074		35	58.1026	61.9146	65.3632	69.5431	77.0345	86.1775	96.2385	106.125	112.455	118.206	125.209		37	65.4113	70.4708	74.9233	80.1703	89.1946	99.6141	110.417	120.441	126.585	131.998	138.387		35	59.1108	64.0858	68.5847	74.0311	83.7634	95.5712	108.456	120.993	128.952
	36	58.5327	63.3378	67.6406	72.7984	81.8848	92.7039	104.279	115.333	122.254	128.439	135.847		36	57.6954	61.4827	64.9092	69.0623	76.506	85.5911	95.5891	105.414	111.705	117.42	124.38		38	64.8654	69.8683	74.2708	79.4585	88.3803	98.6805	109.359	119.267	125.34	130.689	137.003		36	58.748	63.6743	68.1284	73.5196	83.151	94.8334	107.578	119.975	127.845
	37	58.1987	62.9538	67.2111	72.3135	81.3003	91.9979	103.44	114.365	121.204	127.315	134.634		37	57.3031	61.0665	64.4713	68.5983	75.9955	85.0243	94.9606	104.725	110.978	116.658	123.576		39	64.325	69.2716	73.6242	78.7529	87.5725	97.7538	108.308	118.1	124.102	129.388	135.628		37	58.3972	63.2751	67.6847	73.0211	82.5523	94.1097	106.714	118.973	126.752
	38	57.8777	62.583	66.795	71.8422	80.7296	91.306	102.615	113.411	120.168	126.206	133.435		38	56.9249	60.6649	64.0487	68.1503	75.5021	84.4757	94.3518	104.058	110.273	115.919	122.795		40	63.7901	68.6805	72.9835	78.0534	86.7713	96.8342	107.265	116.942	122.872	128.096	134.262		38	58.0578	62.8877	67.253	72.5349	81.9664	93.3995	105.865	117.985	125.675
	39	57.5689	62.2247	66.3915	71.3838	80.1721	90.6275	101.804	112.471	119.146	125.11	132.25		39	56.5599	60.2772	63.6405	67.7172	75.0247	83.9445	93.7616	103.41	109.588	115.201	122.037		41	63.2604	68.095	72.3486	77.36	85.9765	95.9215	106.229	115.791	121.651	126.812	132.904		39	57.7291	62.5113	66.8327	72.0605	81.3929	92.7024	105.029	117.011	124.612
	40	57.2717	61.8782	66.0001	70.9375	79.6271	89.9618	101.006	111.544	118.137	124.028	131.078		40	56.2074	59.9025	63.2457	67.2983	74.5624	83.4296	93.1889	102.781	108.923	114.503	121.299		42	62.736	67.515	71.7194	76.6725	85.1881	95.0158	105.201	114.649	120.438	125.537	131.556		40	57.4105	62.1454	66.4232	71.5972	80.8312	92.0177	104.206	116.051	123.564
	41	56.9854	61.5429	65.62	70.5028	79.094	89.3085	100.221	110.631	117.142	122.959	129.921		41	55.8666	59.5401	62.8638	66.8926	74.1144	82.9301	92.6329	102.169	108.276	113.824	120.581		43	62.2166	66.9404	71.0958	75.991	84.4062	94.117	104.18	113.514	119.233	124.271	130.216		41	57.1014	61.7895	66.0239	71.1445	80.2808	91.345	103.397	115.105	122.53
	42	56.7094	61.2181	65.2506	70.079	78.5723	88.6669	99.4482	109.73	116.16	121.903	128.776		42	55.537	59.1893	62.4939	66.4996	73.68	82.4452	92.0927	101.575	107.647	113.163	119.882		44	61.7023	66.3711	70.4778	75.3153	83.6306	93.2252	103.167	112.388	118.037	123.013	128.886		42	56.8014	61.4429	65.6344	70.702	79.7411	90.6839	102.599	114.172	121.509
	43	56.4432	60.9033	64.8915	69.6658	78.0615	88.0368	98.6871	108.841	115.19	120.86	127.645		43	55.2179	58.8495	62.1354	66.1185	73.2584	81.9742	91.5674	100.996	107.034	112.52	119.201		45	61.193	65.807	69.8653	74.6453	82.8613	92.3403	102.161	111.269	116.85	121.764	127.564		43	56.51	61.1053	65.2542	70.2691	79.2117	90.0339	101.814	113.251	120.501
	44	56.1862	60.598	64.542	69.2625	77.5611	87.4175	97.9375	107.964	114.232	119.83	126.526		44	54.9087	58.5201	61.7877	65.7487	72.8489	81.5163	91.0563	100.433	106.437	111.892	118.536		46	60.6884	65.248	69.2581	73.9811	82.0983	91.4623	101.163	110.159	115.671	120.524	126.252		44	56.2268	60.7762	64.8828	69.8455	78.6923	89.3947	101.04	112.343	119.507
	45	55.9379	60.3016	64.2018	68.8687	77.0706	86.8088	97.1989	107.099	113.287	118.811	125.421		45	54.6089	58.2006	61.4503	65.3896	72.451	81.071	90.5587	99.8837	105.855	111.281	117.888		47	60.1887	64.6941	68.6563	73.3226	81.3415	90.5912	100.173	109.057	114.5	119.293	124.949		45	55.9513	60.4553	64.5198	69.4307	78.1824	88.7658	100.277	111.447	118.525
	46	55.698	60.0139	63.8704	68.484	76.5897	86.2101	96.471	106.245	112.353	117.805	124.327		46	54.3181	57.8905	61.1227	65.0408	72.0641	80.6375	90.074	99.3485	105.288	110.684	117.256		48	59.6935	64.1452	68.0598	72.6696	80.5909	89.7269	99.1898	107.964	113.338	118.071	123.656		46	55.6832	60.1421	64.165	69.0244	77.6817	88.1469	99.5258	110.563	117.555
	47	55.466	59.7343	63.5474	68.1079	76.118	85.6212	95.7536	105.402	111.43	116.81	123.245		47	54.0358	57.5893	60.8043	64.7016	71.6876	80.2154	89.6015	98.8265	104.734	110.101	116.638		49	59.203	63.6012	67.4684	72.0222	79.8463	88.8693	98.2142	106.878	112.185	116.858	122.372		47	55.4221	59.8363	63.8178	68.6261	77.1897	87.5376	98.7848	109.691	116.598
	48	55.2415	59.4626	63.2324	67.7402	75.6551	85.0418	95.0462	104.57	110.518	115.827	122.176		48	53.7617	57.2965	60.4948	64.3717	71.3211	79.8041	89.1408	98.3171	104.193	109.532	116.034		50	58.717	63.062	66.8822	71.3802	79.1077	88.0184	97.2461	105.8	111.04	115.653	121.097		48	55.1678	59.5376	63.478	68.2357	76.7063	86.9378	98.0541	108.83	115.652
	49	55.0242	59.1982	62.9251	67.3804	75.2006	84.4714	94.3485	103.748	109.618	114.856	121.118		49	53.4952	57.0119	60.1937	64.0506	70.964	79.4031	88.6912	97.8197	103.665	108.976	115.444		51	58.2354	62.5275	66.301	70.7436	78.3752	87.1742	96.2852	104.73	109.903	114.457	119.831		49	54.9199	59.2456	63.1454	67.8527	76.231	86.3469	97.3334	107.979	114.718
	50	54.8137	58.9409	62.6251	67.0282	74.7543	83.9098	93.6604	102.936	108.728	113.895	120.072		50	53.2361	56.735	59.9007	63.7379	70.6161	79.0119	88.2523	97.3337	103.149	108.432	114.867		52	57.7581	61.9978	65.7247	70.1122	77.6485	86.3365	95.3318	103.669	108.775	113.27	118.575		50	54.6781	58.9601	62.8195	67.4769	75.7636	85.7648	96.6224	107.14	113.796
	51	54.6097	58.6904	62.3321	66.6833	74.3158	83.3566	92.9814	102.135	107.848	112.945	119.036		51	52.984	56.4655	59.6153	63.4333	70.2768	78.6302	87.8236	96.8587	102.644	107.901	114.302		53	57.2851	61.4726	65.1533	69.4861	76.9276	85.5054	94.3855	102.615	107.655	112.092	117.327		51	54.4422	58.6808	62.5001	67.108	75.3038	85.1913	95.921	106.311	112.884
	52	54.412	58.4464	62.0458	66.3455	73.8848	82.8117	92.3115	101.343	106.978	112.005	118.012		52	52.7386	56.2029	59.3372	63.1363	69.9458	78.2575	87.4047	96.3942	102.15	107.38	113.749		54	56.8163	60.9519	64.5868	68.8652	76.2126	84.6808	93.4466	101.569	106.544	110.923	116.089		52	54.2119	58.4075	62.187	66.7457	74.8514	84.6259	95.2287	105.492	111.984
	53	54.2202	58.2086	61.766	66.0143	73.4611	82.2748	91.6502	100.56	106.119	111.076	116.999		53	52.4997	55.9472	59.0662	62.8467	69.6228	77.8934	86.9952	95.9399	101.667	106.871	113.207		55	56.3516	60.4357	64.0249	68.2494	75.5032	83.8626	92.5147	100.532	105.44	109.762	114.86		53	53.987	58.1399	61.8799	66.3899	74.4061	84.0686	94.5455	104.683	111.094
	54	54.0341	57.9768	61.4924	65.6897	73.0445	81.7455	90.9974	99.7867	105.269	110.157	115.997		54	52.2669	55.6978	58.8018	62.5641	69.3074	77.5376	86.5948	95.4952	101.194	106.372	112.677		56	55.891	59.9239	63.4678	67.6386	74.7995	83.0508	91.59	99.5015	104.346	108.61	113.64		54	53.7673	57.8777	61.5786	66.0402	73.9676	83.519	93.871	103.884	110.214
	55	53.8535	57.7507	61.2247	65.3713	72.6346	81.2237	90.3528	99.0224	104.429	109.248	115.005		55	52.0399	55.4547	58.5439	62.2883	68.9992	77.1898	86.2029	95.0598	100.731	105.883	112.156		57	55.4343	59.4164	62.9153	67.0327	74.1014	82.2453	90.6724	98.4792	103.259	107.466	112.429		55	53.5525	57.6209	61.2829	65.6965	73.5358	82.9769	93.2051	103.095	109.345
	56	53.6781	57.53	60.9627	65.0589	72.2313	80.7092	89.7163	98.2669	103.598	108.349	114.024		56	51.8186	55.2174	58.2922	62.019	68.6981	76.8496	85.8194	94.6334	100.277	105.404	111.647		58	54.9816	58.9131	62.3673	66.4318	73.4087	81.446	89.7617	97.4646	102.18	106.331	111.228		56	53.3424	57.3691	60.9925	65.3585	73.1104	82.4421	92.5475	102.314	108.486
	57	53.5077	57.3146	60.7062	64.7523	71.8343	80.2016	89.0875	97.52	102.776	107.459	113.052		57	51.6027	54.9858	58.0464	61.7558	68.4037	76.5167	85.4438	94.2156	99.8318	104.934	111.146		59	54.5327	58.414	61.8238	65.8357	72.7216	80.6529	88.858	96.4577	101.11	105.205	110.035		57	53.137	57.1222	60.7074	65.0261	72.6913	81.9145	91.898	101.544	107.636
	58	53.3421	57.1043	60.455	64.4512	71.4434	79.701	88.4664	96.7816	101.963	106.579	112.091		58	51.392	54.7597	57.8063	61.4986	68.1158	76.1909	85.076	93.8061	99.3955	104.473	110.656		60	54.0876	57.9191	61.2848	65.2444	72.0398	79.8659	87.9612	95.4583	100.047	104.087	108.851		58	52.9359	56.8801	60.4272	64.699	72.2782	81.3938	91.2565	100.782	106.797
	59	53.1812	56.8989	60.2089	64.1556	71.0585	79.2069	87.8528	96.0513	101.158	105.708	111.139		59	51.1862	54.5388	57.5716	61.2472	67.834	75.8718	84.7155	93.4046	98.9675	104.021	110.174		61	53.6462	57.4282	60.7501	64.6578	71.3634	79.085	87.0712	94.4665	98.993	102.977	107.675		59	52.7391	56.6424	60.1519	64.3772	71.871	80.8799	90.6227	100.028	105.966
	60	53.0247	56.6981	59.9678	63.8651	70.6793	78.7193	87.2464	95.3292	100.363	104.846	110.198		60	50.9853	54.323	57.3422	61.0013	67.5583	75.5593	84.3622	93.0107	98.5476	103.577	109.701		62	53.2086	56.9413	60.2197	64.0759	70.6922	78.3101	86.1879	93.4822	97.9465	101.875	106.509		60	52.5464	56.4092	59.8813	64.0604	71.4695	80.3725	89.9964	99.2837	105.145
	61	52.8725	56.5018	59.7313	63.5797	70.3057	78.2379	86.647	94.6149	99.5757	103.994	109.265		61	50.7889	54.112	57.1179	60.7607	67.2883	75.2531	84.0157	92.6243	98.1354	103.141	109.237		63	52.7745	56.4584	59.6935	63.4985	70.0263	77.5411	85.3114	92.5053	96.9078	100.782	105.351		61	52.3576	56.1802	59.6151	63.7484	71.0736	79.8715	89.3776	98.5474	104.333
	62	52.7244	56.3099	59.4994	63.2992	69.9375	77.7627	86.0546	93.9084	98.7968	103.149	108.342		62	50.597	53.9056	56.8984	60.5252	67.0239	74.953	83.6759	92.2451	97.7308	102.714	108.781		64	52.3439	55.9794	59.1715	62.9257	69.3655	76.7779	84.4414	91.5357	95.8769	99.6971	104.202		62	52.1725	55.9553	59.3533	63.4411	70.683	79.3767	88.766	97.8194	103.53
	63	52.5802	56.1221	59.272	63.0233	69.5745	77.2934	85.4689	93.2094	98.026	102.314	107.429		63	50.4094	53.7038	56.6836	60.2946	66.7648	74.6587	83.3424	91.8728	97.3334	102.293	108.332		65	51.9169	55.5041	58.6537	62.3574	68.7098	76.0206	83.5781	90.5734	94.8537	98.6202	103.062		63	51.9912	55.7343	59.0958	63.1384	70.2976	78.888	88.1615	97.0995	102.736
	64	52.4399	55.9384	59.0488	62.752	69.2166	76.8299	84.8898	92.5179	97.2631	101.487	106.524		64	50.2258	53.5062	56.4733	60.0688	66.5109	74.3701	83.0151	91.5071	96.943	101.88	107.892		66	51.4934	55.0327	58.1399	61.7935	68.0591	75.2691	82.7213	89.6183	93.8383	97.5514	101.93		64	51.8134	55.5171	58.8423	62.8402	69.9173	78.4053	87.5638	96.3876	101.95
	65	52.3032	55.7586	58.8297	62.485	68.8637	76.372	84.3172	91.8336	96.5081	100.668	105.628		65	50.0462	53.3129	56.2674	59.8476	66.2619	74.0869	82.6939	91.148	96.5593	101.474	107.458		67	51.0732	54.565	57.6302	61.2339	67.4134	74.5232	81.8709	88.6705	92.8304	96.4905	100.806		65	51.639	55.3037	58.5928	62.5462	69.5419	77.9283	86.9729	95.6833	101.173
	66	52.1701	55.5826	58.6146	62.2224	68.5155	75.9196	83.7509	91.1565	95.7607	99.8572	104.741		66	49.8705	53.1235	56.0657	59.6308	66.0178	73.809	82.3783	90.795	96.1823	101.075	107.032		68	50.6563	54.101	57.1244	60.6787	66.7727	73.783	81.0269	87.7297	91.83	95.4376	99.691		66	51.4679	55.0938	58.3471	62.2564	69.1714	77.457	86.3887	94.9867	100.404
	67	52.0404	55.4102	58.4033	61.9638	68.172	75.4725	83.1907	90.4863	95.0209	99.0546	103.863		67	49.6984	52.9381	55.8681	59.4183	65.7783	73.5362	82.0684	90.4482	95.8115	100.683	106.613															67	51.2999	54.8873	58.1052	61.9707	68.8056	76.9911	85.8109	94.2976	99.643
	68	51.914	55.2414	58.1958	61.7093	67.833	75.0307	82.6365	89.823	94.2884	98.2598	102.993		68	49.5299	52.7564	55.6744	59.2099	65.5433	73.2684	81.7638	90.1072	95.447	100.297	106.2															68	51.1351	54.6842	57.8669	61.6889	68.4443	76.5307	85.2395	93.6158	98.8901
	69	51.7908	55.0759	57.9919	61.4586	67.4984	74.594	82.0883	89.1664	93.5632	97.4728	102.131		69	49.3648	52.5783	55.4844	59.0055	65.3127	73.0053	81.4645	89.7718	95.0883	99.9167	105.795															69	50.9732	54.4844	57.632	61.4109	68.0874	76.0755	84.6742	92.9412	98.145
	70	51.6706	54.9137	57.7915	61.2118	67.1682	74.1623	81.5458	88.5164	92.8452	96.6935	101.278		70	49.2031	52.4038	55.2982	58.8049	65.0863	72.7468	81.1703	89.442	94.7355	99.5428	105.395															70	50.8143	54.2878	57.4006	61.1367	67.7349	75.6255	84.1151	92.2736	97.4077
	71	51.5535	54.7548	57.5945	60.9685	66.842	73.7354	81.009	87.8729	92.1341	95.9216	100.433		71	49.0446	52.2326	55.1155	58.6081	64.8639	72.4928	80.881	89.1175	94.3882	99.1748	105.001															71	50.6581	54.0941	57.1725	60.8661	67.3866	75.1805	83.5619	91.613	96.6779
	72	51.4392	54.5989	57.4008	60.7289	66.52	73.3132	80.4777	87.2358	91.43	95.1572	99.5958		72	48.8892	52.0648	54.9362	58.415	64.6455	72.2432	80.5964	88.7981	94.0464	98.8124	104.614															72	50.5047	53.9035	56.9476	60.599	67.0425	74.7404	83.0145	90.9592	95.9555
	73	51.3278	54.446	57.2103	60.4927	66.2019	72.8957	79.9519	86.6049	90.7326	94.4	98.7666		73	48.7368	51.9001	54.7603	58.2253	64.431	71.9977	80.3164	88.4838	93.7098	98.4555	104.232															73	50.3539	53.7157	56.7258	60.3353	66.7023	74.3051	82.4729	90.3121	95.2405
	74	51.219	54.296	57.0229	60.2598	65.8877	72.4827	79.4313	85.9801	90.0419	93.65	97.945		74	48.5873	51.7384	54.5876	58.039	64.2201	71.7563	80.041	88.1743	93.3784	98.1039	103.856															74	50.2056	53.5308	56.507	60.075	66.3661	73.8745	81.9369	89.6715	94.5327
	75	51.1128	54.1488	56.8385	60.0302	65.5773	72.0742	78.916	85.3613	89.3577	92.907	97.1312		75	48.4407	51.5798	54.418	57.8561	64.0128	71.5189	79.7698	87.8696	93.0519	97.7576	103.485															75	50.0599	53.3485	56.2912	59.818	66.0338	73.4485	81.4065	89.0374	93.832
	76	51.0092	54.0044	56.657	59.8038	65.2705	71.67	78.4058	84.7485	88.68	92.1709	96.3248		76	48.2968	51.4241	54.2515	57.6763	63.809	71.2853	79.503	87.5695	92.7303	97.4163	103.119															76	49.9165	53.1689	56.0783	59.5641	65.7052	73.027	80.8814	88.4097	93.1382
[truncated: 986 more columns]
